# Supplementary material for: Correlation between clinical severity and different non-invasive measurements of carbon monoxide concentration: A population study
Source: PLoS One. 2017 Mar 28;12(3):e0174672. doi: 10.1371/journal.pone.0174672 (PMC5370138; doi:10.1371/journal.pone.0174672)
Supplement: S1 Dataset — Anonymized data from the study, case number and year of poisoning have been erased for confidentiality purpose. (XLS) [file pone.0174672.s001.xls]

## Sheet: Feuille1
age	mois_patient	jour_patient	sexe	fumeur	nb_cigarettes	cig_jour	deces	deces_lieu	Gravité clinique	sc_aucun	sc_asthenie	sc_cephalees	sc_vertiges	sc_nausee	sc_paralysie_resp	sc_perte_conscience	sc_aryhtmie_ventriculaire	sc_oap	sc_angor	sc_infarctus	sc_convulsions	sc_choc	sc_acidose	sc_coma	sc_accident_vc	sc_rhabdomyolise	sc_autre	sc_prec	id_onb	on_duree	id_ohb	m_duree_oh	impregnation_co	air_expire	ico_air_exp_resppm	ico_air_exp_hbco	air_exp_moment	co_oxymetre_digital	co__oxymetre_digital_hbco	co_oxymetre_digital_moment	dosage_sanguin	ico_dosage_res_pourc	ico_dosage_res_l	ico_dosage_res_ml	ico_dosage_res_mmoles	dosage_sanguin_moment	id_hospitalisation	evolution_24	no_patient
51			1	2			0		0	0	0	0	0	0	0	0	0	0	0	0	0	0	0	0	0	0	1		1		1	1		0				0			1	42				1	0		1
32			2	0			0		3	0	0	0	0	0	0	1	0	0	0	0	0	0	0	0	0	0	0		1	6	1	1		0				0			1	6.6				3	1		1
				2			2		0	1	0	0	0	0	0	0	0	0	0	0	0	0	0	0	0	0	0		0		0	0		0				0			0						0		1
60			1	2			0		0	1	0	0	0	0	0	0	0	0	0	0	0	0	0	0	0	0	0		1	6	0	0		0				0			1	10.3				3	0		1
33			2	2			0		0	0	0	0	0	0	0	0	0	0	0	0	0	0	0	0	0	0	1		1	12	0	0		0				0			1	8.8				1	0		2
				2			2		0	1	0	0	0	0	0	0	0	0	0	0	0	0	0	0	0	0	0		0		0	0		0				0			0						0		1
15			1	0			0		1	0	0	1	0	0	0	0	0	0	0	0	0	0	0	0	0	0	0		1	4	0	0		0				0			1	1				1	0		1
56			1	0			0		1	0	0	1	0	0	0	0	0	0	0	0	0	0	0	0	0	0	0		1	6	0	0		0				0			0						0		2
1			1	0			0		0	1	0	0	0	0	0	0	0	0	0	0	0	0	0	0	0	0	0		1	2	0	0		0				0			1	1				1	0		3
8			2	0			0		1	0	0	1	0	0	0	0	0	0	0	0	0	0	0	0	0	0	0		1	6	0	0		0				0			1	28				1	0		4
44			2	1			0		0	1	0	0	0	0	0	0	0	0	0	0	0	0	0	0	0	0	0		1	6	0	0		0				0			1	8.3				1	0		1
				2			2		0	1	0	0	0	0	0	0	0	0	0	0	0	0	0	0	0	0	0		0		0	0		0				0			0						0		1
				2			2		0	1	0	0	0	0	0	0	0	0	0	0	0	0	0	0	0	0	0		0		0	0		0				0			0						0		1
				2			2		0	1	0	0	0	0	0	0	0	0	0	0	0	0	0	0	0	0	0		0		0	0		0				0			0						0		2
52			1	2			0		3	0	0	0	0	0	0	1	0	0	0	0	0	0	0	0	0	0	0		1	12	1	1		0				0			1	23				1	1		1
82			1	2			0		3	0	0	0	0	0	0	1	0	0	0	0	0	0	0	0	0	0	0		1		1	1		0				0			1	19.6				1	1		1
			1	0			0		1	0	0	1	0	0	0	0	0	0	0	0	0	0	0	0	0	0	0		1	4	0	0		0				0			1	6.4				1	0		1
20			1	1	20		0		0	0	0	0	0	0	0	0	0	0	0	0	0	0	0	0	0	0	1		1	6	0	0		0				0			1	4.9				1	0		1
26			1	1	20		0		0	0	0	0	0	0	0	0	0	0	0	0	0	0	0	0	0	0	1		1	6	0	0		0				0			1	4.6				1	0		2
30			2	0			0		3	0	0	0	0	0	0	1	0	0	0	0	0	0	0	0	0	0	0		1	12	1	1		0				0			1	10.9				1	1		1
23			2	2			0		0	1	0	0	0	0	0	0	0	0	0	0	0	0	0	0	0	0	0		1	12	1	1		0				0			0						1		1
37			1	2			0		3	0	0	0	0	0	0	1	0	0	0	0	0	0	0	0	0	0	0		1	12	1	1		0				0			0						1		2
29			1	2			0		0	1	0	0	0	0	0	0	0	0	0	0	0	0	0	0	0	0	0		1		0	0		0				0			0						0		1
29			1	2			0		0	1	0	0	0	0	0	0	0	0	0	0	0	0	0	0	0	0	0		1		0	0		0				0			0						0		2
12			1	2			0		1	0	0	1	0	0	0	0	0	0	0	0	0	0	0	0	0	0	0		1	4	0	0		0				0			1	4				1	0		1
31			2	2			0		1	0	0	1	0	0	0	0	0	0	0	0	0	0	0	0	0	0	0		1	4	0	0		0				0			1	4				1	0		2
10			1	2			0		1	0	0	1	0	0	0	0	0	0	0	0	0	0	0	0	0	0	0		1	4	0	0		0				0			1	4				1	0		3
40			2	2			0		1	0	0	1	0	0	0	0	0	0	0	0	0	0	0	0	0	0	0		1	4	0	0		0				0			1	3.2				1	0		4
41			1	0			0		0	1	0	0	0	0	0	0	0	0	0	0	0	0	0	0	0	0	0		1	4	0	0		0				0			1	4.1				1	0		5
0			1	2			0		1	0	0	1	0	0	0	0	0	0	0	0	0	0	0	0	0	0	0		1	4	0	0		0				0			1	4				1	0		6
6			1	2			0		1	0	0	1	0	0	0	0	0	0	0	0	0	0	0	0	0	0	0		1	4	0	0		0				0			1	4				1	0		7
52			2	2			0		3	0	0	0	0	0	1	0	0	0	0	0	0	0	0	0	0	0	0		1	12	1	1		0				0			1	16.5				3	1		1
56			1	2			0		0	1	0	0	0	0	0	0	0	0	0	0	0	0	0	0	0	0	0		1	6	0	0	0	0				0			0						0		1
12			2	0			0		0	1	0	0	0	0	0	0	0	0	0	0	0	0	0	0	0	0	0		1	6	0	0		0				0			1	7				1	0		1
13			2	0			0		0	0	0	0	0	0	0	0	0	0	0	0	0	0	0	0	0	0	1		1	6	0	0		0				0			1	10.3				1	0		2
23			2	2			0		3	0	0	0	0	0	0	1	0	0	0	0	0	0	0	0	0	0	0		1	12	1	1		0				0			1	27.8				1	1		1
21			1	2			0		0	1	0	0	0	0	0	0	0	0	0	0	0	0	0	0	0	0	0		1	12	1	1		0				0			0						1		2
58			1	2			0		0	1	0	0	0	0	0	0	0	0	0	0	0	0	0	0	0	0	0		1	6	0	0		0				0			0						0		3
24			2	2			2		1	0	1	0	0	0	0	0	0	0	0	0	0	0	0	0	0	0	0		0		0	0		0				0			0						0		1
24			2	2			2		1	0	1	0	0	0	0	0	0	0	0	0	0	0	0	0	0	0	0		1		0	0		0				0			1	1				3	0		2
23			1	2			1		5	1	0	0	0	0	0	0	0	0	0	0	0	0	0	0	0	0	0		0		0	0		0				0			0						0		1
27			2	2			2		1	0	0	1	0	0	0	0	0	0	0	0	0	0	0	0	0	0	0		1	6	0	0		0				0			1	0.8				3	0		1
13			1	0			0		1	0	0	1	0	0	0	0	0	0	0	0	0	0	0	0	0	0	0		1	12	0	0		0				0			1	8.6				3	0		1
25			1	2			0		3	0	0	0	0	0	0	1	0	0	0	0	0	0	0	0	0	0	0		1	12	1	1		0				0			1	8.7				2	0		2
			2	0			0		0	0	0	0	0	0	0	0	0	0	0	0	0	0	0	0	0	0	1		1	12	1	1		0				0			1	17.7				3	1		3
				2			2		0	1	0	0	0	0	0	0	0	0	0	0	0	0	0	0	0	0	0		0		0	0		0				0			0						0		1
				2			2		0	1	0	0	0	0	0	0	0	0	0	0	0	0	0	0	0	0	0		0		0	0		0				0			0						0		2
				2			2		0	1	0	0	0	0	0	0	0	0	0	0	0	0	0	0	0	0	0		0		0	0		0				0			0						0		3
				2			2		0	1	0	0	0	0	0	0	0	0	0	0	0	0	0	0	0	0	0		0		0	0		0				0			0						0		4
				2			2		0	1	0	0	0	0	0	0	0	0	0	0	0	0	0	0	0	0	0		0		0	0		0				0			0						0		5
				2			2		0	1	0	0	0	0	0	0	0	0	0	0	0	0	0	0	0	0	0		0		0	0		0				0			0						0		6
				2			2		0	1	0	0	0	0	0	0	0	0	0	0	0	0	0	0	0	0	0		0		0	0		0				0			0						0		7
25			2	2			0		1	0	0	1	0	0	0	0	0	0	0	0	0	0	0	0	0	0	0		1	6	0	0		0				0			0						0		1
45			2	2			0		1	0	0	1	0	0	0	0	0	0	0	0	0	0	0	0	0	0	0		1	6	0	0		0				0			1	15.7				1	0		2
22			1	2			0		0	1	0	0	0	0	0	0	0	0	0	0	0	0	0	0	0	0	0		0		0	0		0				0			0						0		1
11			1	0			0		1	0	0	1	0	0	0	0	0	0	0	0	0	0	0	0	0	0	0		1	6	0	0		0				0			1	16.6				1	0		1
7			2	0			0		1	0	0	1	0	0	0	0	0	0	0	0	0	0	0	0	0	0	0		1	6	0	0		0				0			1	11.1				1	0		2
9			1	0			0		1	0	0	1	0	0	0	0	0	0	0	0	0	0	0	0	0	0	0		1	6	0	0		0				0			1	12.3				1	0		3
37			1	2			0		0	0	0	0	0	0	0	0	0	0	0	0	0	0	0	0	0	0	1	douleur abdominale	1	6	0	0		0				0			1	16				1	0		4
32			2	0			0		0	0	0	0	0	0	0	0	0	0	0	0	0	0	0	0	0	0	1		1	6	0	0		0				0			1	15.2				1	0		5
7			1	2			0		0	1	0	0	0	0	0	0	0	0	0	0	0	0	0	0	0	0	0		0		0	0		0				0			0						0		1
13			1	2			0		0	1	0	0	0	0	0	0	0	0	0	0	0	0	0	0	0	0	0		0		0	0		0				0			0						0		2
43			1	2			0		0	1	0	0	0	0	0	0	0	0	0	0	0	0	0	0	0	0	0		0		0	0		0				0			0						0		3
30			1	0			0		1	0	0	1	0	0	0	0	0	0	0	0	0	0	0	0	0	0	0		0		0	0		0				0			1	10.5				1	0		1
36			1	1	16		0		2	0	0	0	0	1	0	0	0	0	0	0	0	0	0	0	0	0	0		1	12	1	1		0				0			1	15.5				1	1		1
29			1	1	15		0		0	1	0	0	0	0	0	0	0	0	0	0	0	0	0	0	0	0	0		1	6	0	0		0				0			1	6				1	0		1
41			2	1			0		0	1	0	0	0	0	0	0	0	0	0	0	0	0	0	0	0	0	0		1	6	0	0		0				0			1	11.6				1	0		1
5			2	2			0		0	1	0	0	0	0	0	0	0	0	0	0	0	0	0	0	0	0	0		1	9	0	0		0				0			1	7.2				1	0		1
14			2	0			0		0	0	0	0	0	0	0	0	0	0	0	0	0	0	0	0	0	0	1		1	9	0	0		0				0			1	13.2				3	0		2
44			2	0			0		1	0	0	1	0	0	0	0	0	0	0	0	0	0	0	0	0	0	0		1	9	0	0		0				0			1	21.6				1	0		3
40			1	2			0		0	1	0	0	0	0	0	0	0	0	0	0	0	0	0	0	0	0	0		1	6	0	0		0				0			1	8.6				3	1		1
19			2	2			0		1	0	0	1	0	0	0	0	0	0	0	0	0	0	0	0	0	0	0		1	12	1	1		0				0			1	16				1	1		1
59			1	2			0		0	0	0	0	0	0	0	0	0	0	0	0	0	0	0	0	0	0	1		1	6	0	0		0				0			1	8.7				1	0		1
55			1	1			0		1	0	0	1	0	0	0	0	0	0	0	0	0	0	0	0	0	0	0		1	6	0	0		0				0			1	5				1	0		1
49			1	2			0		0	1	0	0	0	0	0	0	0	0	0	0	0	0	0	0	0	0	0		1		0	0	0	0				0			0						0		1
			1	2			0		0	1	0	0	0	0	0	0	0	0	0	0	0	0	0	0	0	0	0		0		0	0		0				0			0						0		2
14			1	0			0		1	0	0	1	0	0	0	0	0	0	0	0	0	0	0	0	0	0	0		1	6	0	0	1	0				0			1	3.1				2	0		1
5			2	0			0		2	0	0	0	0	1	0	0	0	0	0	0	0	0	0	0	0	0	0		1	6	0	0	1	0				0			1	11.5				2	0		2
26			1	2			0		3	0	0	0	0	0	0	1	0	0	0	0	0	0	0	0	0	0	0		1	12	1	1	1	0				0			1	25.5				1	1		1
93			2	0			0		0	0	0	0	0	0	0	0	0	0	0	0	0	0	0	0	0	0	1		1	6	0	0		0				0			1	19				1	0		1
28			2	2			0		0	1	0	0	0	0	0	0	0	0	0	0	0	0	0	0	0	0	0		1	6	0	0	1	0				0			1	1				1	0		1
29			2	0			0		0	1	0	0	0	0	0	0	0	0	0	0	0	0	0	0	0	0	0		1	12	1	1		0				0			1	0.9				1	1		1
				2			0		0	1	0	0	0	0	0	0	0	0	0	0	0	0	0	0	0	0	0		0		0	0		0				0			0						0		1
10			2	0			0		0	1	0	0	0	0	0	0	0	0	0	0	0	0	0	0	0	0	0		1	12	1	1		0				0			0						1		1
10			2	0			0		0	1	0	0	0	0	0	0	0	0	0	0	0	0	0	0	0	0	0		1	12	1	1		0				0			0						1		2
36			2	2			0		1	0	0	1	0	0	0	0	0	0	0	0	0	0	0	0	0	0	1	paresth�sies membre inferieur	1		1	1		0				0			1	2				3	1		2
			1	2			0		0	1	0	0	0	0	0	0	0	0	0	0	0	0	0	0	0	0	0		1		1	1		0				0			1	15.9				3	1		3
29			1	0			0		0	0	0	0	0	0	0	0	0	0	0	0	0	0	0	0	0	0	1		1	6	0	0		0				0			1	9.7				3	0		1
22			2	0			0		0	0	0	0	0	0	0	0	0	0	0	0	0	0	0	0	0	0	1		1	6	1	1		0				0			1	9				3	1		2
0	9		2	0			0		1	0	0	1	0	0	0	0	0	0	0	0	0	0	0	0	0	0	0		1	6	1	1		0				0			1	5				1	0		3
46			2	0			0		2	0	0	0	0	1	0	0	0	0	0	0	0	0	0	0	0	0	0		1	6	0	0		0				0			1	9.4				3	0		4
36			2	2			0		1	0	0	1	0	0	0	0	0	0	0	0	0	0	0	0	0	0	0		1	6	0	0		0				0			1	6.6				1	0		1
42			1	2			0		1	0	0	1	0	0	0	0	0	0	0	0	0	0	0	0	0	0	0		1	6	0	0		0				0			1	7.9				1	0		2
			1	2			0		1	0	0	1	0	0	0	0	0	0	0	0	0	0	0	0	0	0	0		1	6	0	0		0				0			1	6.3				1	0		3
			1	2			0		0	0	0	0	0	0	0	0	0	0	0	0	0	0	0	0	0	0	1		1	6	0	0		0				0			1	3.9				1	0		4
42			2	2			0		1	0	0	1	0	0	0	0	0	0	0	0	0	0	0	0	0	0	0		1	6	0	0		0				0			1	8.6				1	0		5
43			2	2			0		0	1	0	0	0	0	0	0	0	0	0	0	0	0	0	0	0	0	0		1	6	0	0		0				0			1	10				3	0		1
27			1	0			0		2	0	0	0	0	1	0	0	0	0	0	0	0	0	0	0	0	0	0		1	12	1	1		0				0			1	30				1	1		1
3			1	1			0		0	1	0	0	0	0	0	0	0	0	0	0	0	0	0	0	0	0	0		1	6	0	0		0				0			1	1				1	0		1
35			2	1			0		1	0	0	1	0	0	0	0	0	0	0	0	0	0	0	0	0	0	0		1	6	0	0		0				0			1	1.7				1	0		2
6			2	1			0		0	1	0	0	0	0	0	0	0	0	0	0	0	0	0	0	0	0	0		1	6	0	0		0				0			1	0.6				1	0		3
			1	2			0		1	0	0	1	0	0	0	0	0	0	0	0	0	0	0	0	0	0	0		0		0	0		0				0			0						0		1
8			2	2			0		0	1	0	0	0	0	0	0	0	0	0	0	0	0	0	0	0	0	0		0		0	0		0				0			0						0		2
8			1	0			0		0	1	0	0	0	0	0	0	0	0	0	0	0	0	0	0	0	0	0		0		0	0		0				0			0						0		3
63			1	2			0		1	0	0	1	0	0	0	0	0	0	0	0	0	0	0	0	0	0	0		1	6	0	0		0				0			1	1.6				1	0		1
20			2	1		4	0		2	0	0	0	0	1	0	0	0	0	0	0	0	0	0	0	0	0	0		1	12	0	0		0				0			1	14				1	0		1
31			2	2			0		0	1	0	0	0	0	0	0	0	0	0	0	0	0	0	0	0	0	0		1		0	0		0				0			1	0.9				3	0		1
30			1	2			0		0	1	0	0	0	0	0	0	0	0	0	0	0	0	0	0	0	0	0		0		0	0		0				0			1	0				1	0		2
			2	2			0		0	1	0	0	0	0	0	0	0	0	0	0	0	0	0	0	0	0	0		0		0	0		0				0			0						0		1
37			2	1			0		0	0	0	0	0	0	0	0	0	0	0	0	0	0	0	0	0	0	1		1	10	0	0		0				0			1	1.9				1	0		1
34			1	0			0		0	0	0	0	0	0	0	0	0	0	0	0	0	0	0	0	0	0	1		1	6	0	0		0				0			1	19				1	0		1
7			1	0			0		1	0	0	1	0	0	0	0	0	0	0	0	0	0	0	0	0	0	0		1	12	1	1		0				0			0						1		1
46			1	2			0		0	1	0	0	0	0	0	0	0	0	0	0	0	0	0	0	0	0	0		1	12	1	1	1	1	17		3	0			0						0		2
7			1	0			0		3	0	0	0	0	0	0	1	0	0	0	0	0	0	0	0	0	0	0		1	12	1	1		0				0			0						1		3
10			2	0			0		1	0	0	1	0	0	0	0	0	0	0	0	0	0	0	0	0	0	0		1	12	1	1		0				0			0						1		4
26			2	0			0		1	0	0	1	0	0	0	0	0	0	0	0	0	0	0	0	0	0	0		1	6	0	0		0				0			1	11				1	0		1
			2	0			0		0	0	0	0	0	0	0	0	0	0	0	0	0	0	0	0	0	0	1		1	6	0	0		0				0			1	2.7				1	0		2
81			1	0			0		0	0	0	0	0	0	0	0	0	0	0	0	0	0	0	0	0	0	1	crise d �pilepsie	1	12	0	0		0				0			0						1		1
27			2	2			0		0	1	0	0	0	0	0	0	0	0	0	0	0	0	0	0	0	0	0		0		0	0		0				0			0						0		1
2			1	0			0		0	1	0	0	0	0	0	0	0	0	0	0	0	0	0	0	0	0	0		0		0	0	0	0				0			0						0		2
4			1	0			0		0	1	0	0	0	0	0	0	0	0	0	0	0	0	0	0	0	0	0		0		0	0	0	0				0			0						0		3
30			1	0			0		0	1	0	0	0	0	0	0	0	0	0	0	0	0	0	0	0	0	0		0		0	0		0				0			0						0		4
46			1	2			0		1	0	0	1	0	0	0	0	0	0	0	0	0	0	0	0	0	0	0		1	2	0	0		0				0			1	1.2				3	0		1
15			1	2			0		1	0	0	1	0	0	0	0	0	0	0	0	0	0	0	0	0	0	0		1	6	0	0		0				0			1	12.13				1	0		1
11			1	0			0		0	1	0	0	0	0	0	0	0	0	0	0	0	0	0	0	0	0	0		1	6	0	0		0				0			1	8.1				1	0		2
14			2	2			0		0	1	0	0	0	0	0	0	0	0	0	0	0	0	0	0	0	0	0		1	6	0	0		0				0			1	10.7				1	0		3
4			2	0			0		0	1	0	0	0	0	0	0	0	0	0	0	0	0	0	0	0	0	0		1	6	0	0		0				0			1	7				1	0		4
49			1	2			0		1	0	0	1	0	0	0	0	0	0	0	0	0	0	0	0	0	0	0		1	6	0	0		0				0			1	13.8				1	0		5
43			2	2			0		2	0	0	0	0	1	0	0	0	0	0	0	0	0	0	0	0	0	0		1	6	0	0		0				0			1	7.3				1	0		6
			1	0			0		0	1	0	0	0	0	0	0	0	0	0	0	0	0	0	0	0	0	0		1	6	0	0		0				0			0						0		7
36			2	2			0		0	1	0	0	0	0	0	0	0	0	0	0	0	0	0	0	0	0	0		1	6	0	0		0				0			1	6				1	0		1
33			1	2			0		0	0	0	0	0	0	0	0	0	0	0	0	0	0	0	0	0	0	1		1	12	1	1		0				0			1	11				3	1		1
34			2	2			0		0	0	0	0	0	0	0	0	0	0	0	0	0	0	0	0	0	0	1	TACHYCARDIE	1	12	1	1		0				0			1	6.5				3	1		2
35			2	2			0		2	0	0	0	0	1	0	0	0	0	0	0	0	0	0	0	0	0	0		0		0	0	0	0				0			0						0		1
19			1	0			0		3	0	0	0	0	0	0	1	0	0	0	0	0	0	0	0	0	0	0		1	12	1	1	1	0				0			1	26				1	1	2	1
30			1	2			0		0	1	0	0	0	0	0	0	0	0	0	0	0	0	0	0	0	0	0		1	12	1	1		0				0			1	8				1	1		1
25			2	2			0		1	0	0	1	0	0	0	0	0	0	0	0	0	0	0	0	0	0	0		1	12	1	1		0				0			1	8				1	0		2
26			2	0			0		2	0	0	0	0	1	0	0	0	0	0	0	0	0	0	0	0	0	0		1	6	0	0		0				0			1	1.4				1	0		1
6			1	0			0		1	0	0	1	0	0	0	0	0	0	0	0	0	0	0	0	0	0	0		1	6	0	0		0				0			1	7.5				1	0		1
44			2	0			0		0	0	0	0	0	0	0	0	0	0	0	0	0	0	0	0	0	0	1		1	6	0	0		0				0			1	28				1	0		2
4			1	0			0		0	1	0	0	0	0	0	0	0	0	0	0	0	0	0	0	0	0	0		1	6	0	0		0				0			1	7.5				1	0		3
32			2	0			0		2	0	0	0	0	1	0	0	0	0	0	0	0	0	0	0	0	0	0		1	6	0	0		0				0			1	16				1	0		4
42			1	0			0		0	0	0	0	0	0	0	0	0	0	0	0	0	0	0	0	0	0	1		1	6	0	0		0				0			1	23				1	0		5
25			1	1			0		1	0	0	1	0	0	0	0	0	0	0	0	0	0	0	0	0	0	0		1	6	0	0		0				0			1	21.7				1	0		1
1			2	1			0		0	0	0	0	0	0	0	0	0	0	0	0	0	0	0	0	0	0	1	somnolence	1	6	0	0		0				0			1	9.4				1	0		2
25			2	1			0		0	0	0	0	0	0	0	0	0	0	0	0	0	0	0	0	0	0	1	accouph�nes	1	6	0	0		0				0			1	14				1	0		3
62			1	1			0		4	0	0	0	0	0	0	0	0	0	0	0	0	0	0	1	0	0	0		1	12	1	1		0				0			1	20				1	1		1
23			1	0			0		1	0	0	1	0	0	0	0	0	0	0	0	0	0	0	0	0	0	0		1	6	0	0	1	0				0			1	19.4				1	0		1
45			1	2			0		0	0	0	0	0	0	0	0	0	0	0	0	0	0	0	0	0	0	1		1	6	0	0	1	0				0			1	16				1	0		2
39			1	2			0		0	1	0	0	0	0	0	0	0	0	0	0	0	0	0	0	0	0	0		1	6	0	0	1	0				0			1	13.8				1	0		3
			2	2			0		1	0	0	1	0	0	0	0	0	0	0	0	0	0	0	0	0	0	0		0		0	0		0				0			0						0		1
39			1	2			0		3	0	0	0	0	0	1	0	0	0	0	0	0	0	0	0	0	0	0		1	6	0	0	1	1	110		3	0			1	1.1				3	0		1
29			2	2			0		2	0	0	0	0	1	0	0	0	0	0	0	0	0	0	0	0	0	0		0		0	0		0				0			0						0		1
21			2	2			0		0	1	0	0	0	0	0	0	0	0	0	0	0	0	0	0	0	0	0		1	6	0	0	1	1	40		3	0			0						0		1
33			2	2			0		1	0	0	1	0	0	0	0	0	0	0	0	0	0	0	0	0	0	0		0		0	0		0				0			0						0		1
2			1	0			0		0	1	0	0	0	0	0	0	0	0	0	0	0	0	0	0	0	0	0		1	6	0	0		0				0			1	6.7				1	0		1
47			2	2			0		0	1	0	0	0	0	0	0	0	0	0	0	0	0	0	0	0	0	0		1	6	0	0		0				0			1	11				1	0		2
62			1	2			0		0	1	0	0	0	0	0	0	0	0	0	0	0	0	0	0	0	0	0		1	6	0	0		0				0			1	18				1	0		1
67			1	2			0		3	0	0	0	0	0	0	1	0	0	0	0	0	0	0	0	0	0	0		1	12	1	1		0				0			1	32				1	1		1
11			1	0			0		1	0	0	1	0	0	0	0	0	0	0	0	0	0	0	0	0	0	0		1	6	0	0		0				0			1	1				1	0		1
1	9		2	0			0		1	0	0	1	0	0	0	0	0	0	0	0	0	0	0	0	0	0	0		1	6	0	0		0				0			1	0.9				1	0		2
38			2	2			0		1	0	0	1	0	0	0	0	0	0	0	0	0	0	0	0	0	0	0		1	6	0	0		0				0			1	0.7				1	0		3
33			1	2			2		1	0	0	1	0	0	0	0	0	0	0	0	0	0	0	0	0	0	0		1	6	0	0	1	1	115		1	0			0						0		1
33			1	2			2		2	0	0	0	0	1	0	0	0	0	0	0	0	0	0	0	0	0	0		1	6	0	0	1	1	115		1	0			0						0		2
41			2	2			0		2	0	0	0	0	1	0	0	0	0	0	0	0	0	0	0	0	0	0		1	6	0	0	1	1	150		1	0			1	0.3				1	0		3
41			2	2			0		1	0	0	1	0	0	0	0	0	0	0	0	0	0	0	0	0	0	0		1	6	0	0		0				0			0						0		4
10			2	2			0		1	0	0	1	0	0	0	0	0	0	0	0	0	0	0	0	0	0	0		0		0	0		0				0			1	1				3	0		1
59			1	2			0		0	1	0	0	0	0	0	0	0	0	0	0	0	0	0	0	0	0	0		0		0	0		0				0			0						0		2
33			1	0			0		0	1	0	0	0	0	0	0	0	0	0	0	0	0	0	0	0	0	0		1	4	0	0		0				0			1	1.7				1	0		1
48			1	0			0		3	0	0	0	0	0	0	1	0	0	0	0	0	0	0	0	0	0	0		1	4	1	1	1	1	27		3	0			1	10.9				1	1		2
24			1	1	10		0		0	1	0	0	0	0	0	0	0	0	0	0	0	0	0	0	0	0	0		1	4	0	0	1	1	5		3	0			1	3				1	0		3
35			2	2			0		1	0	0	1	0	0	0	0	0	0	0	0	0	0	0	0	0	0	0		1	6	0	0		0				0			1	2				1	0		1
			1	2			0		0	1	0	0	0	0	0	0	0	0	0	0	0	0	0	0	0	0	0		0		0	0		0				0			0						0		1
71			1	0			0		0	0	0	0	0	0	0	0	0	0	0	0	0	0	0	0	0	0	1		1	6	0	0		0				0			1	19				3	0		1
62			2	1		4	0		0	0	0	0	0	0	0	0	0	0	0	0	0	0	0	0	0	0	1		1	6	0	0		0				0			1	21				3	0		2
37			1	2			0		0	0	0	0	0	0	0	0	0	0	0	0	0	0	0	0	0	0	1	troubles de l �quilibre	1	6	0	0		0				0			1	2.1				3	0		1
26			2	2			0		1	0	0	1	0	0	0	0	0	0	0	0	0	0	0	0	0	0	0		1	6	0	0		0				0			1	2.1				3	0		2
27			2	0			0		0	0	0	0	0	0	0	0	0	0	0	0	0	0	0	0	0	0	1		1	6	0	0	1	0				0			1	10				1	0		1
24			2	0			0		4	0	0	0	0	0	0	0	0	0	0	0	1	0	0	0	0	0	0		1	12	1	1		0				0			1	17.3				3	1	2	1
24			2	0			0		4	0	0	0	0	0	0	0	0	0	0	0	1	0	0	0	0	0	0		1	12	1	1		0				0			1	17.3				3	1	2	2
24			2	0			0		4	0	0	0	0	0	0	0	0	0	0	0	1	0	0	0	0	0	0		1	12	1	1		0				0			1	17.3				3	1	2	3
24			2	0			0		4	0	0	0	0	0	0	0	0	0	0	0	1	0	0	0	0	0	0		1	12	1	1		0				0			1	17.3				3	1	2	4
1	6		1	2			0		0	1	0	0	0	0	0	0	0	0	0	0	0	0	0	0	0	0	0		1	14	0	0		0				0			1	2				3	0		1
33			2	2			0		1	0	0	1	0	0	0	0	0	0	0	0	0	0	0	0	0	0	0		1	2.5	0	0		0				0			1	19				1	0		2
0	5		1	0			0		3	0	0	0	0	0	0	1	0	0	0	0	0	0	0	0	0	0	0		1	4	0	0		0				0			1	5				3	0		3
2			1	0			0		1	0	0	1	0	0	0	0	0	0	0	0	0	0	0	0	0	0	0		1	6	0	0		0				0			1	3				3	0		1
8			2	0			0		1	0	0	1	0	0	0	0	0	0	0	0	0	0	0	0	0	0	0		1	6	0	0		0				0			1	3.1				3	0		2
40			2	0			0		1	0	0	1	0	0	0	0	0	0	0	0	0	0	0	0	0	0	0		1	6	1	1		0				0			1	9.7				3	1	2	3
38			2	0			0		1	0	0	1	0	0	0	0	0	0	0	0	0	0	0	0	0	0	0		1	6	0	0		0				0			1	3.4				1	0		1
1	14		2	0			0		0	1	0	0	0	0	0	0	0	0	0	0	0	0	0	0	0	0	0		1	2	0	0		0				0			1	1.1				1	0		2
12			1	0			0		2	0	0	0	0	1	0	0	0	0	0	0	0	0	0	0	0	0	0		1	6	0	0		0				0			1	5.2				1	0		3
45			1	0			0		0	1	0	0	0	0	0	0	0	0	0	0	0	0	0	0	0	0	0		0		0	0		0				0			0						0		4
38			1	1			0		2	0	0	0	0	1	0	0	0	0	0	0	0	0	0	0	0	0	0		1	6	0	0		0				0			1	1.8				3	0		1
24			2	0			0		0	0	0	0	0	0	0	0	0	0	0	0	0	0	0	0	0	0	1		1	6	0	0		0				0			1	1.9				3	0		2
34			2	2			0		1	0	0	1	0	0	0	0	0	0	0	0	0	0	0	0	0	0	0		1	3	0	0		0				0			1	11				1	0		1
22			2	2			0		2	0	0	0	0	1	0	0	0	0	0	0	0	0	0	0	0	0	0		0		0	0		0				0			1	4.7				1	0		2
38			2	0			0		1	0	0	1	0	0	0	0	0	0	0	0	0	0	0	0	0	0	0		1	6	0	0		0				0			1	8.8				1	0		1
8			1	0			0		1	0	0	1	0	0	0	0	0	0	0	0	0	0	0	0	0	0	0		1	6	0	0		0				0			1	5.8				1	0		2
12			1	0			0		2	0	0	0	0	1	0	0	0	0	0	0	0	0	0	0	0	0	0		1	6	0	0		0				0			1	7.1				1	0		3
49			1	0			0		0	0	0	0	0	0	0	0	0	0	0	0	0	0	0	0	0	0	1		1	6	0	0		0				0			1	8.3				1	0		4
10			1	0			0		1	0	0	1	0	0	0	0	0	0	0	0	0	0	0	0	0	0	0		1	6	0	0		0				0			1	6.9				1	0		5
13			2	1			0		1	0	0	1	0	0	0	0	0	0	0	0	0	0	0	0	0	0	1	confusion	1	12	1	1		0				0			1	19				1	0		1
10			2	0			0		4	0	0	0	0	0	0	0	0	0	0	0	1	0	0	0	0	0	0		1	12	1	1		0				0			0						0		2
46			2	2			0		1	0	0	1	0	0	0	0	0	0	0	0	0	0	0	0	0	0	0		1	6	0	0		0				0			1	12.9				1	0		3
27			1	1			0		1	0	0	1	0	0	0	0	0	0	0	0	0	0	0	0	0	0	0		1	6	0	0		0				0			1	16				1	0		4
7			1	0			0		0	1	0	0	0	0	0	0	0	0	0	0	0	0	0	0	0	0	0		1	6	0	0		0				0			1	33				1	0		5
46			1	2			0		1	0	0	1	0	0	0	0	0	0	0	0	0	0	0	0	0	0	0		1	6	0	0		0				0			1	15.2				1	0		1
33			1	2			0		0	0	0	0	0	0	0	0	0	0	0	0	0	0	0	0	0	0	1		1	6	0	0		0				0			1	12.5				1	0		2
28			2	1			0		1	0	0	1	0	0	0	0	0	0	0	0	0	0	0	0	0	0	0		1	6	0	0		0				0			1	3.9				1	0		1
29			1	1			0		1	0	0	1	0	0	0	0	0	0	0	0	0	0	0	0	0	0	0		1	6	0	0		0				0			1	5.5				1	0		2
43			1	0			0		1	0	0	1	0	0	0	0	0	0	0	0	0	0	0	0	0	0	0		1	6	0	0		0				0			1	17				1	1	2	1
6			2	0			0		1	0	0	1	0	0	0	0	0	0	0	0	0	0	0	0	0	0	0		1	6	0	0		0				0			1	17.5				1	1	2	2
37			2	0			0		1	0	0	1	0	0	0	0	0	0	0	0	0	0	0	0	0	0	0		1	6	0	0		0				0			1	16.6				1	1	2	3
23			2	0			0		1	0	0	1	0	0	0	0	0	0	0	0	0	0	0	0	0	0	0		1	6	0	0		0				0			1	1.5				3	0		1
21			2	2			0		0	1	0	0	0	0	0	0	0	0	0	0	0	0	0	0	0	0	0		1	12	1	1		0				0			1	0.5				3	0		1
81			2	0			0		3	0	0	0	0	0	0	1	0	0	0	0	0	0	0	0	0	0	0		1	12	1	1		0				0			1	10				3	1	2	1
42			1	2			0		1	0	0	1	0	0	0	0	0	0	0	0	0	0	0	0	0	0	0		1	6	0	0		0				0			0						0		1
32			1	1		2	0		1	0	0	1	0	0	0	0	0	0	0	0	0	0	0	0	0	0	0		1	6	0	0		0				0			1	7.3				1	0		1
16			1	0			0		1	0	0	1	0	0	0	0	0	0	0	0	0	0	0	0	0	0	0		1	6	0	0		0				0			1	4				1	0		2
20			2	1		3	0		0	0	0	0	0	0	0	0	0	0	0	0	0	0	0	0	0	0	1		1	6	0	0		0				0			1	6.6				1	0		3
55			1	0			0		1	0	0	1	0	0	0	0	0	0	0	0	0	0	0	0	0	0	0		1	12	0	0	1	0				0			1	10.5				1	0		4
27			2	1		2	0		2	0	0	0	0	1	0	0	0	0	0	0	0	0	0	0	0	0	0		1	6	0	0	1	0				0			1	2.1				1	0		5
11			2	0			0		0	1	0	0	0	0	0	0	0	0	0	0	0	0	0	0	0	0	0		1	6	0	0		0				0			1	1.1				1	0		1
8			1	0			0		1	0	0	1	0	0	0	0	0	0	0	0	0	0	0	0	0	0	0		1	6	0	0		0				0			1	5.9				1	0		2
47			2	2			0		1	0	0	1	0	0	0	0	0	0	0	0	0	0	0	0	0	0	0		1	6	0	0		0				0			1	3.6				1	0		3
43			2	1		2	0		1	0	0	1	0	0	0	0	0	0	0	0	0	0	0	0	0	0	0		1	6	0	0		0				0			1	9.8				1	0		4
29			1	1			0		3	0	0	0	0	0	0	1	0	0	0	0	0	0	0	0	0	0	1	acouph�nes	1	6	1	1	1	0				1	24.5	2	0						0		1
31			2	2			0		0	1	0	0	0	0	0	0	0	0	0	0	0	0	0	0	0	0	0		1	6	1	1		0				0			1	4.4				1	1		2
30			2	1			0		1	0	0	1	0	0	0	0	0	0	0	0	0	0	0	0	0	0	0		1	6	1	1	1	0				1	22	3	0						1	2	3
0	2		1	0			0		0	1	0	0	0	0	0	0	0	0	0	0	0	0	0	0	0	0	0		1	6	1	1		0				0			1	3.5				1	1		4
33			2	1		1	0		1	0	0	1	0	0	0	0	0	0	0	0	0	0	0	0	0	0	0		1	6	1	1		0				0			1	18				1	1	2	1
81			2	0			0		0	0	0	0	0	0	0	0	0	0	0	0	0	0	0	0	0	0	1		1	6	0	0		0				0			1	18.8				1	0		1
60			2	0			0		2	0	0	0	0	1	0	0	0	0	0	0	0	0	0	0	0	0	0		1	6	0	0		0				0			1	19.3				1	0		2
81			2	0			0		0	0	0	0	0	0	0	0	0	0	0	0	0	0	0	0	0	0	1		1	6	0	0		0				0			1	14.4				1	0		3
42			2	0			0		0	1	0	0	0	0	0	0	0	0	0	0	0	0	0	0	0	0	0		1	6	0	0		0				0			1	1.2				1	0		1
1			1	0			0		0	1	0	0	0	0	0	0	0	0	0	0	0	0	0	0	0	0	0		1	6	0	0		0				0			1	0.9				1	0		2
41			1	2			0		0	1	0	0	0	0	0	0	0	0	0	0	0	0	0	0	0	0	0		1	6	0	0		0				0			1	1.1				1	0		3
20			1	0			0		2	0	0	0	0	1	0	0	0	0	0	0	0	0	0	0	0	0	0		1	6	0	0		0				0			1	14.4				1	0		1
34			1	1			0		0	1	0	0	0	0	0	0	0	0	0	0	0	0	0	0	0	0	0		1	6	0	0	1	0				0			1	36				1	0		1
20			2	2			0		1	0	0	1	0	0	0	0	0	0	0	0	0	0	0	0	0	0	0		1	6	0	0		0				0			1	3.9				1	0		2
25			2	0			0		0	1	0	0	0	0	0	0	0	0	0	0	0	0	0	0	0	0	0		1	6	0	0		0				0			1	3.9				1	0		1
25			2	2			0		1	0	0	1	0	0	0	0	0	0	0	0	0	0	0	0	0	0	0		1	6	0	0		0				0			1	2				1	0		2
16			2	0			0		0	0	0	0	0	0	0	0	0	0	0	0	0	0	0	0	0	0	1		1	6	0	0		0				0			1	16.1				1	0		1
58			1	0			0		0	0	0	0	0	0	0	0	0	0	0	0	0	0	0	0	0	0	1		1	6	0	0		0				0			1	25.4				1	0		2
30			1	2			0		1	0	0	1	0	0	0	0	0	0	0	0	0	0	0	0	0	0	0		1	6	0	0		0				0			1	9				3	0		1
30			1	0			0		0	1	0	0	0	0	0	0	0	0	0	0	0	0	0	0	0	0	0		1	6	0	0		0				0			1	8.5				3	0		2
31			2	2			0		1	0	0	1	0	0	0	0	0	0	0	0	0	0	0	0	0	0	0		1	6	0	0		0				0			1	9				3	0		3
20			2	1		2	0		0	0	0	0	0	0	0	0	0	0	0	0	0	0	0	0	0	0	1		1	6	0	0		0				0			1	19.9				1	0		1
23			2	1			0		0	1	0	0	0	0	0	0	0	0	0	0	0	0	0	0	0	0	0		1	4	1	1		0				0			1	9.3				1	1		2
43			2	1		3	0		0	1	0	0	0	0	0	0	0	0	0	0	0	0	0	0	0	0	0		1	4	1	1		0				0			1	15.5				1	1		3
19			2	1		2	0		1	0	0	1	0	0	0	0	0	0	0	0	0	0	0	0	0	0	0		1	4	0	0		0				0			1	9.5				1	0		4
10			1	0			0		3	0	0	0	0	0	0	1	0	0	0	0	0	0	0	0	0	0	0		1	6	1	1	1	0				1	26	2	0						0		5
7			2	0			0		3	0	0	0	0	0	0	1	0	0	0	0	0	0	0	0	0	0	0		1	6	1	1	1	0				1	27	2	0						0		6
31			2	0			0		2	0	0	0	0	1	0	0	0	0	0	0	0	0	0	0	0	0	0		1	6	0	0		0				0			1	9.1				3	0		1
4			1	0			0		1	0	0	1	0	0	0	0	0	0	0	0	0	0	0	0	0	0	0		1	6	0	0		0				0			1	3.5				3	0		2
0	1		2	0			0		0	1	0	0	0	0	0	0	0	0	0	0	0	0	0	0	0	0	0		1	6	0	0		0				0			1	1.7				3	0		3
24			2	1		2	0		1	0	0	1	0	0	0	0	0	0	0	0	0	0	0	0	0	0	0		1	4	0	0		0				0			1	0.5				3	0		1
18			2	2			0		0	1	0	0	0	0	0	0	0	0	0	0	0	0	0	0	0	0	0		0		0	0		0				0			0						0		2
16			1	0			0		0	1	0	0	0	0	0	0	0	0	0	0	0	0	0	0	0	0	0		1	6	0	0		0				0			1	1.4				3	0		3
18			2	2			0		0	1	0	0	0	0	0	0	0	0	0	0	0	0	0	0	0	0	0		0		0	0		0				0			0						0		4
23			2	2			0		0	1	0	0	0	0	0	0	0	0	0	0	0	0	0	0	0	0	0		0		0	0		0				0			0						0		5
19			2	0			0		0	1	0	0	0	0	0	0	0	0	0	0	0	0	0	0	0	0	0		1	6	0	0		0				0			1	1.3				3	0		6
41			2	0			0		1	0	0	1	0	0	0	0	0	0	0	0	0	0	0	0	0	0	0		1	6	0	0		0				0			1	0.9				3	0		7
30			2	2			0		0	1	0	0	0	0	0	0	0	0	0	0	0	0	0	0	0	0	0		0		0	0		0				0			0						0		8
36			2	0			0		1	0	0	1	0	0	0	0	0	0	0	0	0	0	0	0	0	0	0		1	6	0	0		0				0			1	1.3				3	0		9
20			2	2			0		0	1	0	0	0	0	0	0	0	0	0	0	0	0	0	0	0	0	0		0		0	0		0				0			0						0		10
50			2	2			0		0	1	0	0	0	0	0	0	0	0	0	0	0	0	0	0	0	0	0		0		0	0		0				0			0						0		11
46			2	2			0		0	1	0	0	0	0	0	0	0	0	0	0	0	0	0	0	0	0	0		0		0	0		0				0			0						0		12
24			2	2			0		0	1	0	0	0	0	0	0	0	0	0	0	0	0	0	0	0	0	0		0		0	0		0				0			0						0		13
23			1	1			0		0	1	0	0	0	0	0	0	0	0	0	0	0	0	0	0	0	0	0		1		0	0		0				0			1	2				3	0		14
33			1	0			0		1	0	0	1	0	0	0	0	0	0	0	0	0	0	0	0	0	0	0		1	6	0	0		0				0			1	1.5				3	0		15
41			2	2			0		0	1	0	0	0	0	0	0	0	0	0	0	0	0	0	0	0	0	0		0		0	0		0				0			0						0		16
33			2	0			0		1	0	0	1	0	0	0	0	0	0	0	0	0	0	0	0	0	0	0		1	6	1	1		0				0			1	0.6				3	0		17
			2	2			0		0	1	0	0	0	0	0	0	0	0	0	0	0	0	0	0	0	0	0		0		0	0		0				0			0						0		18
38			2	0			0		1	0	0	1	0	0	0	0	0	0	0	0	0	0	0	0	0	0	0		1	6	1	1		0				0			1	0.2				3	0		19
38			2	2			0		0	1	0	0	0	0	0	0	0	0	0	0	0	0	0	0	0	0	0		0		0	0		0				0			0						0		20
31			2	0			0		0	0	0	0	0	0	0	0	0	0	0	0	0	0	0	0	0	0	1		1	6	1	1		0				0			1	2.5				3	1		21
38			2	0			0		2	0	0	0	0	1	0	0	0	0	0	0	0	0	0	0	0	0	0		1	6	0	0		0				0			0						0		1
24			1	2			0		1	0	0	1	0	0	0	0	0	0	0	0	0	0	0	0	0	0	0		1	6	0	0		0				0			1	1.5				3	0		1
34			2	2			0		2	0	0	0	0	1	0	0	0	0	0	0	0	0	0	0	0	0	0		0		0	0		0				0			0						0		1
28			2	1			0		1	0	1	0	0	0	0	0	0	0	0	0	0	0	0	0	0	0	0		1	6	0	0		0				0			1	11				1	0		1
2			1	0			0		0	1	0	0	0	0	0	0	0	0	0	0	0	0	0	0	0	0	0		1	6	0	0		0				0			1	0.3				3	0		1
37			2	0			0		0	1	0	0	0	0	0	0	0	0	0	0	0	0	0	0	0	0	0		1		0	0		0				0			0						0		2
37			1	0			0		0	1	0	0	0	0	0	0	0	0	0	0	0	0	0	0	0	0	0		0		0	0		0				0			0						0		3
4			1	0			0		0	1	0	0	0	0	0	0	0	0	0	0	0	0	0	0	0	0	0		1	6	0	0		0				0			1	0.4				3	0		4
54			1	2			0		0	1	0	0	0	0	0	0	0	0	0	0	0	0	0	0	0	0	0		0		0	0		0				0			1	1				1	0		1
0	8		1	0			0		0	1	0	0	0	0	0	0	0	0	0	0	0	0	0	0	0	0	0		1	6	0	0		0				0			1	6				1	0		2
52			2	2			0		0	1	0	0	0	0	0	0	0	0	0	0	0	0	0	0	0	0	0		1	6	0	0		0				0			1	1				1	0		3
26			2	0			0		1	0	0	1	0	0	0	0	0	0	0	0	0	0	0	0	0	0	0		0		0	0		0				0			1	1				1	0		4
5			1	0			0		0	1	0	0	0	0	0	0	0	0	0	0	0	0	0	0	0	0	0		0		0	0		0				0			1	4.5				3	0		1
9			2	0			0		1	0	0	1	0	0	0	0	0	0	0	0	0	0	0	0	0	0	0		1	6	0	0		0				0			1	7				3	0		2
29			2	2			1	1	5	1	0	0	0	0	0	0	0	0	0	0	0	0	0	0	0	0	0		0		0	0		0				0			0						0		3
21			1	0			0		2	0	0	0	0	1	0	0	0	0	0	0	0	0	0	0	0	0	0		1	2	0	0		0				0			1	1.6				3	0		1
48			1	2			0		4	0	0	1	0	0	0	0	0	0	1	0	0	0	0	0	0	0	0		1	8	0	0		0				0			1	20.1				1	0		1
40			1	0			0		2	0	0	0	0	1	0	0	0	0	0	0	0	0	0	0	0	0	0		1	6	0	0		0				0			1	10.4				3	1	1	1
32			1	0			0		0	0	0	0	0	0	0	0	0	0	0	0	0	0	0	0	0	0	1		1	6	1	1		0				0			1	14.6				3	1	1	2
54			2	0			0		3	0	0	0	0	0	0	1	0	0	0	0	0	0	0	0	0	0	0		1		1	1		0				0			1	20				3	1	2	1
60			1	2			0		1	0	0	1	0	0	0	0	0	0	0	0	0	0	0	0	0	0	0		1	6	0	0		0				0			0						0		1
			1	1			0		0	1	0	0	0	0	0	0	0	0	0	0	0	0	0	0	0	0	0		0		0	0		0				0			0						0		1
32			1	1		3	0		0	1	0	0	0	0	0	0	0	0	0	0	0	0	0	0	0	0	0		0		0	0		0				0			0						0		2
3			1	0			0		2	0	0	1	0	1	0	0	0	0	0	0	0	0	0	0	0	0	1	SOMNOLENCE	1	12	0	0	1	0				0			1	6				2	1	1	1
30			1	2			0		1	0	0	1	0	0	0	0	0	0	0	0	0	0	0	0	0	0	0		1		0	0	1	0				0			1	17				2	1	2	2
29			2	1		2	0		0	1	0	0	0	0	0	0	0	0	0	0	0	0	0	0	0	0	0		1		1	1	1	0				0			1	11.8				1	1	2	3
17			1	2			0		1	0	0	1	0	0	0	0	0	0	0	0	0	0	0	0	0	0	0		1	6	0	0		0				0			1	6.9				1	0		1
19			2	2			0		0	0	0	0	0	0	0	0	0	0	0	0	0	0	0	0	0	0	1		1	6	0	0		0				0			1	8.6				1	0		2
47			2	2			0		1	0	0	1	0	0	0	0	0	0	0	0	0	0	0	0	0	0	0		1		0	0		0				0			1	3.2				3	0		3
17			1	0			0		1	0	0	1	0	0	0	0	0	0	0	0	0	0	0	0	0	0	0		1	6	0	0		0				0			1	8				3	0		4
26			2	0			0		0	0	0	0	0	0	0	0	0	0	0	0	0	0	0	0	0	0	1		1	6	0	0		0				0			1	8.9				1	0		5
88			2	0			0		1	0	1	0	0	0	0	0	0	0	0	0	0	0	0	0	0	0	0		1	12	0	0		0				0			1	14.7				1	0		1
52			2	1			0		0	1	0	0	0	0	0	0	0	0	0	0	0	0	0	0	0	0	0		1	6	0	0		0				0			0						0		2
13			2	0			0		0	1	0	0	0	0	0	0	0	0	0	0	0	0	0	0	0	0	0		1	12	0	0		0				0			1	9.1				1	0		3
19			2	0			0		1	0	0	1	0	0	0	0	0	0	0	0	0	0	0	0	0	0	0		1	6	0	0		0				0			0						0		4
70			1	2			0		3	0	0	0	0	0	0	1	0	0	0	0	0	0	0	0	0	0	0		1	6	1	1		0				0			1	16.6				1	1	2	1
29			2	1			0		1	0	0	1	0	0	0	0	0	0	0	0	0	0	0	0	0	0	0		1	6	0	0		0				0			1	6				1	0		1
31			2	0			0		0	0	0	0	0	0	0	0	0	0	0	0	0	0	0	0	0	0	1		1	6	0	0		0				0			1	10				1	0		2
49			1	0			0		0	1	0	0	0	0	0	0	0	0	0	0	0	0	0	0	0	0	0		1		0	0		0				0			0						0		3
41			1	1		2	0		2	0	0	0	0	1	0	0	0	0	0	0	0	0	0	0	0	0	0		1		0	0		0				0			0						0		4
38			1	2			0		2	0	0	0	0	1	0	0	0	0	0	0	0	0	0	0	0	0	0		1	7	0	0		0				0			0						1		1
0		6	1	0			0		0	0	0	0	0	0	0	0	0	0	0	0	0	0	0	0	0	0	1	Tﾰ35.5 + MARBRURES	1		0	0		0				0			1	4.7				1	0		2
28			1	2			0		1	0	0	1	0	0	0	0	0	0	0	0	0	0	0	0	0	0	0		1	7	0	0		0				0			0						0		3
27			2	2			0		1	0	0	1	0	0	0	0	0	0	0	0	0	0	0	0	0	0	0		1	7	0	0		0				0			0						0		4
33			1	2			0		3	0	0	0	0	0	0	1	0	0	0	0	0	0	0	0	0	0	0		1	12	0	0		0				0			1	17.3				1	0		1
35			2	2			0		3	0	0	0	0	0	0	1	0	0	0	0	0	0	0	0	0	0	0		1	6	1	1		0				0			1	2.6				3	1	2	1
39			1	2			0		0	1	0	0	0	0	0	0	0	0	0	0	0	0	0	0	0	0	0		1	6	0	0		0				0			1	6.5				3	0		2
1	17		2	0			0		3	0	0	0	0	0	0	1	0	0	0	0	0	0	0	0	0	0	0		1	12	1	1	1	0				0			1	6.5				3	0		3
43			2	0			0		2	0	0	1	1	0	0	0	0	0	0	0	0	0	0	0	0	0	1	bourdonnement d'oreille, tachycardie	1		0		1	0				0			1	2.5				2	0		1
32			2	1		2	0		2	0	0	1	1	1	0	0	0	0	0	0	0	0	0	0	0	0	0		1	4	0		0	0				0			0						0		1
33			1	2			0		2	0	0	0	1	0	0	0	0	0	0	0	0	0	0	0	0	0	0		0		0		0	0				0			0						0		2
20			2	2			0		3	0	0	1	1	1	0	1	0	0	0	0	0	0	0	0	0	0	0		1	2	1	1	1	0				0			1	24.1				2	1	1	1
41			2	1		2	0		0	1	0	0	0	0	0	0	0	0	0	0	0	0	0	0	0	0	0		1	2	0		1	0				0			1	4.3					0		1
9			2	0			0		0	1	0	0	0	0	0	0	0	0	0	0	0	0	0	0	0	0	0		1	2	0		1	0				0			1	2.2				3	0		2
4			1	0			0		0	1	0	0	0	0	0	0	0	0	0	0	0	0	0	0	0	0	0		1	12	0		1	0				0			1	14.1				2	0		3
11			1	0			0		0	1	0	0	0	0	0	0	0	0	0	0	0	0	0	0	0	0	0		1	12	0		1	0				0			1	6.1				2	0		4
17			2	0			0		0	1	0	0	0	0	0	0	0	0	0	0	0	0	0	0	0	0	0		1	2	0		1	0				0			1	4.4				3	0		5
44			1	1		2	0		0	1	0	0	0	0	0	0	0	0	0	0	0	0	0	0	0	0	0		1	2	0		1	0				0			1	4.8				3	0		6
26			1	0			0		0	1	0	0	0	0	0	0	0	0	0	0	0	0	0	0	0	0	0		1	8	0		1	0				0			1	8.9				2	1	2	1
29			2	0			0		3	0	0	0	0	0	0	1	0	0	0	0	0	0	0	0	0	0	0		1		1		1	0				0			1	5.4				2			2
37			1	1		4	0		1	0	0	1	0	0	0	0	0	0	0	0	0	0	0	0	0	0	0		1	12	0		1	0				0			1	24				1	1	2	3
27			1	0			0		0	1	0	0	0	0	0	0	0	0	0	0	0	0	0	0	0	0	0		1	12	0		1	0				0			1	12.3				1	1	2	1
25			2	0			0		3	0	0	1	0	0	0	1	0	0	0	0	0	0	0	0	0	0	0		1		1	1	1	0				0			1	27				2	1	2	2
42			2	0			0		3	0	0	0	0	0	0	1	0	0	0	0	0	0	0	0	0	0	0		1	12	1	1	1	0				1	30	1	0						1	2	1
22			1	2			0		0	1	0	0	0	0	0	0	0	0	0	0	0	0	0	0	0	0	0		0		0		0	0				0			0						0		2
74			2	2			1		5	0	0	0	0	0	0	0	0	0	0	0	0	0	0	1	0	0	0		0		0		0	0				0			0						0		3
29			1	2			0		0	1	0	0	0	0	0	0	0	0	0	0	0	0	0	0	0	0	0		0		0		0	0				0			0						0		4
37			1	2			0		0	1	0	0	0	0	0	0	0	0	0	0	0	0	0	0	0	0	0		2		0		0	0				0			0						2		1
20			1	0			0		2	0	0	0	1	1	0	0	0	0	0	0	0	0	0	0	0	0	0		1	6	0		1	0				0			1	3.9				2	1	2	2
54			2	0			0		2	0	0	1	1	1	0	0	0	0	0	0	0	0	0	0	0	0	1	TROUBLES DE L'�QUILIBRE	1	6	0		1	0				0			1	2.5				2	1	2	3
34			2	2			0		0	1	0	0	0	0	0	0	0	0	0	0	0	0	0	0	0	0	0		2		0		0	0				0			0						0		4
55			2	1			0		2	0	0	1	1	1	0	0	0	0	0	0	0	0	0	0	0	0	0		1	6	0		1	0				0			1	10				1	1	2	5
0	1	3	2	0			0		0	1	0	0	0	0	0	0	0	0	0	0	0	0	0	0	0	0	0		1	1	0		1	1	10		2	0			0						0		6
40			1	0			0		1	0	0	1	0	0	0	0	0	0	0	0	0	0	0	0	0	0	0		0		0		0	0				0			0						0		1
0	1		2	0			0		0	1	0	0	0	0	0	0	0	0	0	0	0	0	0	0	0	0	0		1	.5	0		1	0				0			1	0.7				1	0		2
32			2	1		2	0		0	1	0	0	0	0	0	0	0	0	0	0	0	0	0	0	0	0	0		0		0		0	0				0			0						0		3
			2	1			0		1	0	0	1	0	0	0	0	0	0	0	0	0	0	0	0	0	0	0		0		0		0	0				0			0						0		1
			2	0			0		1	0	0	1	0	0	0	0	0	0	0	0	0	0	0	0	0	0	0		0		0		0	0				0			0						0		2
			2	0			0		1	0	0	1	0	0	0	0	0	0	0	0	0	0	0	0	0	0	0		0		0		0	0				0			0						0		3
			2	0			0		1	0	0	1	0	0	0	0	0	0	0	0	0	0	0	0	0	0	0		0		0		0	0				0			0						0		4
			2	0			0		1	0	0	1	0	0	0	0	0	0	0	0	0	0	0	0	0	0	0		0		0		0	0				0			0						0		5
			2	0			0		1	0	0	1	0	0	0	0	0	0	0	0	0	0	0	0	0	0	0		0		0		0	0				0			0						0		6
			2	0			0		2	0	0	1	1	1	0	0	0	0	0	0	0	0	0	0	0	0	0		0		0		0	0				0			0						0		7
62			2	2			0		1	0	0	1	0	0	0	0	0	0	0	0	0	0	0	0	0	0	0		1	4	0		1	0				0			1	0.7				2	0		8
			2	0			0		1	0	0	1	0	0	0	0	0	0	0	0	0	0	0	0	0	0	0		0		0		0	0				0			0						0		9
			2	0			0		1	0	0	1	0	0	0	0	0	0	0	0	0	0	0	0	0	0	0		0		0		0	0				0			0						0		10
90			2	2			1		5	1	0	0	0	0	0	0	0	0	0	0	0	0	0	0	0	0	0		0		0		0	0				0			0						0		1
56			2	2			1		5	1	0	0	0	0	0	0	0	0	0	0	0	0	0	0	0	0	0		0		0		0	0				0			0						0		2
9			2	0			0		2	0	0	1	0	1	0	0	0	0	0	0	0	0	0	0	0	0	0		1	6	0		1	1	7		1	0			1	1.6				2	0		1
8			1	0			0		1	0	0	1	0	0	0	0	0	0	0	0	0	0	0	0	0	0	0		1	6	0		1	0				0			1	9.5				1	0		2
9			2	0			0		2	0	0	1	1	0	0	0	0	0	0	0	0	0	0	0	0	0	0		1	6	0		1	0				0			1	1.1				2	0		3
13			2	0			0		2	0	0	1	1	1	0	0	0	0	0	0	0	0	0	0	0	0	0		1	12	0		1	0				0			1	6.7				1	1	2	4
12			2	0			0		1	0	0	1	0	0	0	0	0	0	0	0	0	0	0	0	0	0	0		1	5	0		1	0				0			1	6				1	0		5
11			1	0			0		2	0	0	1	1	0	0	0	0	0	0	0	0	0	0	0	0	0	0		1	7	0		1	0				0			1	2.5				2	0		6
11			1	0			0		0	1	0	0	0	0	0	0	0	0	0	0	0	0	0	0	0	0	0		1		0		1	0				0			1	7				1	0		7
13			2	0			0		1	0	0	1	0	0	0	0	0	0	0	0	0	0	0	0	0	0	0		1	4	0		1	0				0			1	7.5				2	0		8
12			1	0			0		2	0	0	1	0	1	0	0	0	0	0	0	0	0	0	0	0	0	0		1	12	0		1	0				0			1	4.1				1	1	2	9
10			1	0			0		2	0	0	1	0	1	0	0	0	0	0	0	0	0	0	0	0	0	0		1	6	0		1	1	5		1	0			1	1.2				2	0		10
			2	2			0		1	0	0	1	0	0	0	0	0	0	0	0	0	0	0	0	0	0	0		2		0		0	0				0			0						0		11
			2	2			0		0	1	0	0	0	0	0	0	0	0	0	0	0	0	0	0	0	0	0		1	3	0		1	0				0			1	4.6				1	0		12
14			1	0			0		1	0	0	1	0	0	0	0	0	0	0	0	0	0	0	0	0	0	0		1	8	0		1	0				0			1	4.9				2	1	2	13
9			1	0			0		1	0	1	1	0	0	0	0	0	0	0	0	0	0	0	0	0	0	1	TROUBLES DE L'�QUILIBRE	1	12	0		1	0				0			1	8.1				1	1	2	14
12			2	0			0		1	0	0	1	0	0	0	0	0	0	0	0	0	0	0	0	0	0	0		1	15	0		0	0				0			0						0		15
12			2	0			0		1	0	0	1	0	0	0	0	0	0	0	0	0	0	0	0	0	0	0		0		0		0	0				0			0						0		16
41			2	0			0		2	0	0	1	1	0	0	0	0	0	0	0	0	0	0	0	0	0	0		1	7	0		1	0				0			1	6.1				2	0		17
14			2	0			0		2	0	0	1	0	1	0	0	0	0	0	0	0	0	0	0	0	0	0		1		0		1	0				0			1	6.9				2	1		18
65			2	0			0		2	0	0	1	1	0	0	0	0	0	0	0	0	0	0	0	0	0	0		1	15	0		1	0				0			1	7.5				2	1	2	19
13			2	0			0		2	0	0	1	1	1	0	0	0	0	0	0	0	0	0	0	0	0	0		1	12	0		1	0				0			1	6.3				1	1	2	20
15			2	0			0		2	0	0	1	0	1	0	0	0	0	0	0	0	0	0	0	0	0	0		1	6	0		1	0				0			1	6.8				1	0		21
			2	2			0		1	0	0	1	0	0	0	0	0	0	0	0	0	0	0	0	0	0	0		0		0		0	0				0			0						0		22
10			1	0			0		1	0	0	1	0	0	0	0	0	0	0	0	0	0	0	0	0	0	0		1	15	0		1	0				0			1	5				2	0		23
12			1	0			0		2	0	0	1	0	1	0	0	0	0	0	0	0	0	0	0	0	0	0		1		0		1	0				0			1	4.7				2	1		24
9			2	0			0		0	1	0	0	0	0	0	0	0	0	0	0	0	0	0	0	0	0	0		1		0		1	0				0			1	4				1	0		25
10			2	0			0		1	0	0	1	0	0	0	0	0	0	0	0	0	0	0	0	0	0	0		0		0		0	0				0			0						0		26
9			1	0			0		2	0	1	1	0	1	0	0	0	0	0	0	0	0	0	0	0	0	0		1	2	0		0	0				0			0						0		27
9			1	0			0		2	0	0	1	0	1	0	0	0	0	0	0	0	0	0	0	0	0	0		1	4	0		1	0				0			1	7.2				2	0		28
13			1	0			0		1	0	0	1	0	0	0	0	0	0	0	0	0	0	0	0	0	0	0		1	6	0		1	0				0			1	5.6				1	0		29
10			1	0			0		1	0	0	1	0	0	0	0	0	0	0	0	0	0	0	0	0	0	0		1	16	0		1	0				0			1	7.2				1	1	2	30
10			1	0			0		1	0	0	1	0	0	0	0	0	0	0	0	0	0	0	0	0	0	0		1	6	0		1	0				0			1	6.5				1	0		31
8			2	0			0		2	0	0	1	1	0	0	0	0	0	0	0	0	0	0	0	0	0	0		1	2	0		1	0				0			1	3				2	0		32
14			2	2			0		1	0	0	1	0	0	0	0	0	0	0	0	0	0	0	0	0	0	0		1	5	0		1	0				0			1	6.7				2	0		33
10			2	0			0		2	0	1	1	0	1	0	0	0	0	0	0	0	0	0	0	0	0	0		1	2	0		0	0				0			0						0		34
16			1	0			0		2	0	1	1	0	1	0	0	0	0	0	0	0	0	0	0	0	0	0		1	6	0		1	0				0			1	3.9				2	0		35
				2			2		0	1	0	0	0	0	0	0	0	0	0	0	0	0	0	0	0	0	0							0				0			0								1
88			2	2			0		3	0	0	0	0	0	0	1	0	0	0	0	0	0	0	0	0	0	1	SYNDROME CORONARIEN AIGU	1		1	1	1	0				0			1	17				2	1	1	1
84			1	0			0		0	1	0	0	0	0	0	0	0	0	0	0	0	0	0	0	0	0	0		1	6	0		1	0				0			1	20				1	1	2	2
29			2	0			0		2	0	0	1	1	0	0	0	0	0	0	0	0	0	0	0	0	0	0		0		0		0	0				0			0						0		1
27			1	1		3	0		2	0	0	0	1	0	0	0	0	0	0	0	0	0	0	0	0	0	0		0		0		0	0				0			0						0		2
35			1	2			0		1	0	0	1	0	0	0	0	0	0	0	0	0	0	0	0	0	0	0		1		0		0	0				0			0						0		1
74			1	0			0		0	1	0	0	0	0	0	0	0	0	0	0	0	0	0	0	0	0	0		0		0		0	0				0			0						0		1
65			2	0			0		2	0	0	1	0	1	0	0	0	0	0	0	0	0	0	0	0	0	0		1		0		0	0				0			0						1	2	2
1	9		1	0			0		0	1	0	0	0	0	0	0	0	0	0	0	0	0	0	0	0	0	0		1	6	0		1	0				0			1	1.5				2	0		1
43			2	0			0		3	0	0	0	1	1	0	1	0	0	0	0	0	0	0	0	0	0	0		1		1	1	1	0				0			1	5.5				2	1		2
39			2	1		2	0		0	1	0	0	0	0	0	0	0	0	0	0	0	0	0	0	0	0	0		1	6	0		1	0				0			1	8.1				2	0		3
1	11		2	0			0		0	1	0	0	0	0	0	0	0	0	0	0	0	0	0	0	0	0	0		1		2		0	0				0			0						2		4
28			2	2			0		0	1	0	0	0	0	0	0	0	0	0	0	0	0	0	0	0	0	0		1		2		0	0				0			0						2		5
33			1	2			0		2	0	0	0	0	1	0	0	0	0	0	0	0	0	0	0	0	0	0		1		0		0	0				0			0						0		6
14			2	0			0		0	1	0	0	0	0	0	0	0	0	0	0	0	0	0	0	0	0	0		1	6	0		1	0				0			1	5.3				2	0		7
3			2	0			0		0	1	0	0	0	0	0	0	0	0	0	0	0	0	0	0	0	0	0		1		2		0	0				0			0						2		8
11			1	0			0		0	1	0	0	0	0	0	0	0	0	0	0	0	0	0	0	0	0	0		1	6	0		1	0				0			1	4				2	0		9
38			1	1		2	0		0	1	0	0	0	0	0	0	0	0	0	0	0	0	0	0	0	0	0		1	6	0		1	0				0			1	6.4				2	0		10
58			2	2			0		0	0	0	0	0	0	0	0	0	0	0	0	0	0	0	0	0	0	1	DOULEUR THORACIQUE	1		0		0	0				0			0						0		1
20			2	0			0		3	0	0	0	0	0	0	1	0	0	0	0	0	0	0	0	0	0	0		1		1	1	1	0				0			1	17				2	1		1
			1	0			0		0	1	0	0	0	0	0	0	0	0	0	0	0	0	0	0	0	0	0		1	2	0		1	0				1	3	1	0						0		1
35			1	0			0		1	0	0	1	0	0	0	0	0	0	0	0	0	0	0	0	0	0	0		1	1	0		1	0				1	3	1	0						0		2
36			1	0			0		2	0	0	1	0	1	0	0	0	0	0	0	0	0	0	0	0	0	0		1	3	0		1	0				0			1	2.9				2	0		3
24			2	0			0		2	0	0	1	1	1	0	0	0	0	0	0	0	0	0	0	0	0	0		1	3	0		1	0				0			1	1.6				2	0		4
9			1	0			0		2	0	0	1	0	1	0	0	0	0	0	0	0	0	0	0	0	0	0		1	7	0		1	0				1	11	1	1	4.1				2	0		1
5			1	0			0		0	1	0	0	0	0	0	0	0	0	0	0	0	0	0	0	0	0	0		1	7	0		1	0				1	17	1	1	1.7				2	0		2
42			2	0			0		1	0	0	1	0	0	0	0	0	0	0	0	0	0	0	0	0	0	0		1	1	0		1	0				1	0	2	0						0		3
41			1	0			0		1	0	0	1	0	0	0	0	0	0	0	0	0	0	0	0	0	0	0		1	7	0		1	0				1	14	1	1	7.6				2	0		4
0	3		2	0			0		0	1	0	0	0	0	0	0	0	0	0	0	0	0	0	0	0	0	0		1	6	0		1	0				0			1	3.7				2	0		5
40			2	0			0		1	0	0	1	0	0	0	0	0	0	0	0	0	0	0	0	0	0	0		1	7	0		1	0				1	11	1	1	5				2	0		6
8			1	0			0		2	0	0	1	0	1	0	0	0	0	0	0	0	0	0	0	0	0	0		1	7	0		1	0				1	11	1	1	3.1				2	0		7
77			2	0			0		2	0	0	0	1	0	0	0	0	0	0	0	0	0	0	0	0	0	1	ASTH�NIE, PALPITATIONS	1	6	0		1	0				0			1	7.5				2	0		1
			1	2			0		2	0	0	0	1	0	0	0	0	0	0	0	0	0	0	0	0	0	0		0		0		0	0				0			0						0		2
			2	0			0		0	1	0	0	0	0	0	0	0	0	0	0	0	0	0	0	0	0	0		1		2		0	0				0			0						2		1
37			2	2			0		1	0	0	1	0	0	0	0	0	0	0	0	0	0	0	0	0	0	0		1		0		1	0				0			1	0.8				2	0		2
			1	0			0		0	1	0	0	0	0	0	0	0	0	0	0	0	0	0	0	0	0	0		1		2		0	0				0			0						2		3
26			2	2			0		1	0	0	1	0	0	0	0	0	0	0	0	0	0	0	0	0	0	0		1		0		1	0				0			1	1.9				2	0		4
			2	1		2	0		3	0	1	1	0	0	0	1	0	0	0	0	0	0	0	0	0	0	0		0		0		0	0				0			0						0		1
28			1	1		2	0		1	0	0	1	0	0	0	0	0	0	0	0	0	0	0	0	0	0	0		1	6	0		1	0				0			1	14				2	0		1
33			1	1		2	0		1	0	0	1	0	0	0	0	0	0	0	0	0	0	0	0	0	0	0		1	6	0		1	0				0			1	16.7				2	0		2
45			2	1		2	0		2	0	0	1	1	0	0	0	0	0	0	0	0	0	0	0	0	0	0		1	1.5	0		1	0				0			1	2.6				2	0		1
46			1	1		2	0		1	0	0	1	0	0	0	0	0	0	0	0	0	0	0	0	0	0	0		1	1.5	0		1	0				0			1	2.5				2	0		2
8			2	0			0		1	0	0	1	0	0	0	0	0	0	0	0	0	0	0	0	0	0	0		1	1.5	0		1	0				0			1	2.1				2	0		3
11			1	0			0		1	0	0	1	0	0	0	0	0	0	0	0	0	0	0	0	0	0	0		1	1.5	0		1	0				0			1	2.1				2	0		4
38			2	2			0		1	0	0	1	0	0	0	0	0	0	0	0	0	0	0	0	0	0	0		1	12	0		1	0				0			1	6.3				2	1	2	1
7			2	0			0		2	0	0	1	1	1	0	0	0	0	0	0	0	0	0	0	0	0	0		1	12	0		1	0				0			1	7				2	1	2	2
3			1	0			0		2	0	0	0	0	1	0	0	0	0	0	0	0	0	0	0	0	0	0		1	12	0		1	0				0			1	2.6				2	1	2	3
22			2	0			0		2	0	0	1	0	1	0	0	0	0	0	0	0	0	0	0	0	0	1	TROUBLES DE LA VUE, SANS PR�CISION	0		0		0	0				0			0						0		1
35			2	2			0		2	0	0	0	1	0	0	0	0	0	0	0	0	0	0	0	0	0	0		1		0		0	0				0			0						1	2	1
20			1	1		4	0		0	0	0	0	0	0	0	0	0	0	0	0	0	0	0	0	0	0	1	SENSATION DE BRULURES PHARYNG�ES	2		0		1	0				0			1	2.8				1	0		1
23			1	2			0		1	0	0	1	0	0	0	0	0	0	0	0	0	0	0	0	0	0	0		2		0		0	0				0			0						0		2
			2	2			0		2	0	0	1	1	0	0	0	0	0	0	0	0	0	0	0	0	0	0		0		0		0	0				0			0						0		1
			1	2			0		2	0	0	1	1	0	0	0	0	0	0	0	0	0	0	0	0	0	0		0		0		0	0				0			0						0		2
			2	2			0		2	0	0	1	1	0	0	0	0	0	0	0	0	0	0	0	0	0	0		0		0		0	0				0			0						0		3
38			2	2			0		3	0	0	1	0	1	1	1	0	0	0	0	0	0	0	0	0	0	0		1	6	0		1	0				0			1	13.8				2	0		1
70			2	2			1	1	5	1	0	0	0	0	0	0	0	0	0	0	0	0	0	0	0	0	0		0		0		0	0				0			0						0		1
68			1	2			0		4	0	0	0	0	0	0	1	0	0	0	0	0	0	0	0	0	1	0		1		1	1	1	0				0			1	13				3	1	1	2
18			2	2			0		0	1	0	0	0	0	0	0	0	0	0	0	0	0	0	0	0	0	0		1		0		0	0				0			0						0		3
15			2	2			0		0	1	0	0	0	0	0	0	0	0	0	0	0	0	0	0	0	0	0		1		0		0	0				0			0						0		4
47			2	2			0		0	1	0	0	0	0	0	0	0	0	0	0	0	0	0	0	0	0	0		1		0		0	0				0			0						0		5
50			2	2			0		0	1	0	0	0	0	0	0	0	0	0	0	0	0	0	0	0	0	0		1		0		0	0				0			0						0		6
35			2	2			0		2	0	0	0	1	0	0	0	0	0	0	0	0	0	0	0	0	0	0		1	14	1	1	1	0				0			1	12.3				2	1		1
78			2	2			0		3	0	0	0	0	0	0	1	0	0	0	0	0	0	0	0	0	0	0		1		1	1	0	0				0			0						1	2	1
79			1	2			0		4	0	0	0	0	0	0	0	0	0	0	0	0	0	0	1	0	0	0		1		1	1	0	0				0			0						1	1	2
61			1	2			0		1	0	0	1	0	0	0	0	0	0	0	0	0	0	0	0	0	0	0		0		0		0	0				0			0						0		1
			2	2			0		0	1	0	0	0	0	0	0	0	0	0	0	0	0	0	0	0	0	0		0		0		0	0				0			0						0		2
38			1	1		3	0		3	0	0	1	0	0	0	1	0	0	0	0	0	0	0	0	0	0	0		1		1	1	1	0				0			1	14.4				2	1	2	1
29			1	0			0		1	0	0	1	0	0	0	0	0	0	0	0	0	0	0	0	0	0	0		1	6	0		1	0				0			1	21				1	0		2
				2			1	4	5	0	0	1	0	0	0	1	0	0	0	0	0	1	0	1	0	0	0		1		0		1	0				0			1	1.6				2	1	3	1
85			1	2			0		0	0	0	0	0	0	0	0	0	0	0	0	0	0	0	0	0	0	1	CONFUSION	1	12	0		1	0				0			1	2.2				2	1	1	2
35			1	2			0		2	0	0	0	1	0	0	0	0	0	0	0	0	0	0	0	0	0	0		0		0		0	0				0			0						0		1
64			2	0			0		0	1	0	0	0	0	0	0	0	0	0	0	0	0	0	0	0	0	0		1	12	0		0	0				0			0						0		1
28			1	2			0		3	0	0	0	0	0	0	1	0	0	0	0	0	0	0	0	0	0	0		1		1	1	1	0				0			1				45	3	1	2	2
60			1	0			0		0	1	0	0	0	0	0	0	0	0	0	0	0	0	0	0	0	0	0		1	12	0		0	0				0			0						0		3
34			1	2			0		2	0	0	0	1	0	0	0	0	0	0	0	0	0	0	0	0	0	0		1				0	0				0			0						0		1
57			2	0			0		2	0	1	0	1	1	0	0	0	0	0	0	0	0	0	0	0	0	0		1		0		1	0				0			1	18				2	1	1	1
51			1	0			0		3	0	0	0	0	0	0	1	0	0	0	0	0	0	0	0	0	0	0		1		1	1	1	0				1	42	1	0						1	2	1
7			2	0			0		1	0	0	1	0	0	0	0	0	0	0	0	0	0	0	0	0	0	0		1		0		0	0				0			0						0		1
8			1	0			0		1	0	0	1	0	0	0	0	0	0	0	0	0	0	0	0	0	0	0		1		0		0	0				0			0						0		2
41			1	2			0		1	0	0	1	0	0	0	0	0	0	0	0	0	0	0	0	0	0	0		1		0		0	0				0			0						0		3
35			2	2			0		2	0	0	1	1	0	0	0	0	0	0	0	0	0	0	0	0	0	0		1		0		0	0				0			0						0		4
14			1	0			0		3	0	0	0	0	0	0	1	0	0	0	0	0	0	0	0	0	0	1	SOMNOLENCE	1		1	1	1	1	18		1	0			1	4.3				2	1	2	5
6			2	0			0		0	1	0	0	0	0	0	0	0	0	0	0	0	0	0	0	0	0	0		1	6	0		1	0				1	8	2	1	4.8				2	0		1
3			2	0			0		0	1	0	0	0	0	0	0	0	0	0	0	0	0	0	0	0	0	0		1	12	0		1	0				0			1	2.6				2	0		2
42			2	2			0		1	0	0	1	0	0	0	0	0	0	0	0	0	0	0	0	0	0	0		1		0		1	0				0			1	12				2			3
50			1	2			0		2	0	0	0	1	0	0	0	0	0	0	0	0	0	0	0	0	0	0		1		0		1	0				0			1	20				2			4
17			2	2			0		0	1	0	0	0	0	0	0	0	0	0	0	0	0	0	0	0	0	0		1		0		0	0				0			0						0		5
				2			2		0	1	0	0	0	0	0	0	0	0	0	0	0	0	0	0	0	0	0							0				0			0								1
				2			2		0	1	0	0	0	0	0	0	0	0	0	0	0	0	0	0	0	0	0							0				0			0								2
15			1	2			0		0	1	0	0	0	0	0	0	0	0	0	0	0	0	0	0	0	0	0		0		0		0	0				0			0						0		1
27			1	0			0		0	1	0	0	0	0	0	0	0	0	0	0	0	0	0	0	0	0	0		0		0		0	0				0			0						0		2
52			2	2			0		2	0	0	1	1	1	0	0	0	0	0	0	0	0	0	0	0	0	1	YEUX PIQUENT, GORGE GRATTE	1		0		0	0				0			0						0		3
50			1	2			0		0	0	0	0	0	0	0	0	0	0	0	0	0	0	0	0	0	0	1	YEUX ET NEZ PIQUENT	0		0		0	0				0			0						0		4
43			1	0			0		2	0	0	1	0	1	0	0	0	0	0	0	0	0	0	0	0	0	1	DOULEURS EPIGASTRIQUES	1	2	0		0	0				0			0						0		1
24			1	2			0		0	1	0	0	0	0	0	0	0	0	0	0	0	0	0	0	0	0	0		1		0		0	0				0			0						0		1
				2			2		0	1	0	0	0	0	0	0	0	0	0	0	0	0	0	0	0	0	0							0				0			0								1
				2			2		0	1	0	0	0	0	0	0	0	0	0	0	0	0	0	0	0	0	0							0				0			0								2
				2			2		0	1	0	0	0	0	0	0	0	0	0	0	0	0	0	0	0	0	0							0				0			0								3
				2			2		0	1	0	0	0	0	0	0	0	0	0	0	0	0	0	0	0	0	0							0				0			0								4
				2			2		0	1	0	0	0	0	0	0	0	0	0	0	0	0	0	0	0	0	0							0				0			0								5
				2			2		0	1	0	0	0	0	0	0	0	0	0	0	0	0	0	0	0	0	0							0				0			0								6
				2			2		0	1	0	0	0	0	0	0	0	0	0	0	0	0	0	0	0	0	0							0				0			0								7
				2			2		0	1	0	0	0	0	0	0	0	0	0	0	0	0	0	0	0	0	0							0				0			0								8
				2			2		0	1	0	0	0	0	0	0	0	0	0	0	0	0	0	0	0	0	0							0				0			0								9
				2			2		0	1	0	0	0	0	0	0	0	0	0	0	0	0	0	0	0	0	0							0				0			0								10
74			2	2			0		3	0	0	0	0	0	0	1	0	0	0	0	0	0	0	0	0	0	0		1		0		1	0				0			1	19.9				1	1	1	1
			2	2			0		0	1	0	0	0	0	0	0	0	0	0	0	0	0	0	0	0	0	0		0		0		0	0				0			0						0		1
			1	2			0		0	1	0	0	0	0	0	0	0	0	0	0	0	0	0	0	0	0	0		0		0		0	0				0			0						0		2
32			2	0			0		1	0	0	1	0	0	0	0	0	0	0	0	0	0	0	0	0	0	0		1	12	0	0		0				0			1	19.7				1	0		1
15			1	0			0		1	0	0	1	0	0	0	0	0	0	0	0	0	0	0	0	0	0	0		1	12	0	0		0				0			1	13.6				1	0		2
46			1	0			0		1	0	0	1	0	0	0	0	0	0	0	0	0	0	0	0	0	0	0		1	6	0	0		0				0			1	19				1	0		3
			1	2			0		0	1	0	0	0	0	0	0	0	0	0	0	0	0	0	0	0	0	0		1	6	0	0		0				0			1	13.1				1	0		1
			1	2			0		0	1	0	0	0	0	0	0	0	0	0	0	0	0	0	0	0	0	0		1	6	0	0		0				0			1	9.3				1	0		1
			1	1	30		0		4	0	0	1	0	0	0	0	0	0	1	0	0	0	0	0	0	0	0		1	6	0	0		0				0			1	11				1	0		1
15			1	0			0		0	1	0	0	0	0	0	0	0	0	0	0	0	0	0	0	0	0	0		1	6	0	0		0				0			1	6.5				1	0		1
			2	2			0		1	0	0	1	0	0	0	0	0	0	0	0	0	0	0	0	0	0	0		0		0	0		0				0			0						0		1
			1	2			0		1	0	0	1	0	0	0	0	0	0	0	0	0	0	0	0	0	0	0		0		0	0		0				0			0						0		2
22			1	1	15		0		1	0	0	1	0	0	0	0	0	0	0	0	0	0	0	0	0	0	0		1	3	0	0		0				0			1	6.9				3	0		1
48			2	2			0		1	0	0	1	0	0	0	0	0	0	0	0	0	0	0	0	0	0	0		1	12	0	0		0				0			1	18.5				1	0		1
54			1	2			0		2	0	0	0	0	1	0	0	0	0	0	0	0	0	0	0	0	0	0		1	12	0	0		0				0			1	27.1				1	0		2
17			1	0			0		1	0	0	1	0	0	0	0	0	0	0	0	0	0	0	0	0	0	0		1	12	1	1		0				0			1	39				1	1		1
22			1	0			0		3	0	0	0	0	0	0	1	0	0	0	0	0	0	0	0	0	0	0		1		1	1		0				0			1	33				1	1		2
54			1	0			0		1	0	0	1	0	0	0	0	0	0	0	0	0	0	0	0	0	0	0		1		0	0		0				0			1	23				1	0		3
41			1	1			0		1	0	0	1	0	0	0	0	0	0	0	0	0	0	0	0	0	0	0		1		0	0		0				0			1	7				3	0		1
36			2	0			0		1	0	0	1	0	0	0	0	0	0	0	0	0	0	0	0	0	0	0		1	6	0	0		0				0			1	13.3				1	0		1
			1	2			0		0	1	0	0	0	0	0	0	0	0	0	0	0	0	0	0	0	0	0		0		0	0		0				0			1	11.3				3	0		1
63			1	1	30		0		0	1	0	0	0	0	0	0	0	0	0	0	0	0	0	0	0	0	0		1	4	0	0		0				0			1	20				1	0		1
20			1	0			0		3	0	0	0	0	0	0	1	0	0	0	0	0	0	0	0	0	0	0		1	12	1	1		0				0			1	23.1				1	1		1
88			1	2			0		1	0	0	1	0	0	0	0	0	0	0	0	0	0	0	0	0	0	0		1		0	0		0				0			0						0		1
28			2	0			0		1	0	0	1	0	0	0	0	0	0	0	0	0	0	0	0	0	0	0		1	12	1	1		0				0			1	1.6				1	1		1
22			2	0			0		0	1	0	0	0	0	0	0	0	0	0	0	0	0	0	0	0	0	0		1	12	1	1		0				0			1	1.8				1	1		2
			2	0			0		0	0	0	0	0	0	0	0	0	0	0	0	0	0	0	0	0	0	1		1	6	0	0		0				0			1	7.6				1	0		1
				2			0		0	1	0	0	0	0	0	0	0	0	0	0	0	0	0	0	0	0	0		1		0	0		0				0			1	9				1	0		1
40			2	0			0		0	1	0	0	0	0	0	0	0	0	0	0	0	0	0	0	0	0	0		1	6	0	0		0				0			1	8.9				1	0		2
13			1	0			0		0	1	0	0	0	0	0	0	0	0	0	0	0	0	0	0	0	0	0		1	6	0	0		0				0			1	5				1	0		3
12			1	0			0		0	1	0	0	0	0	0	0	0	0	0	0	0	0	0	0	0	0	0		1	9	0	0		0				0			1	9.7				1	0		4
11			2	0			0		1	0	0	1	0	0	0	0	0	0	0	0	0	0	0	0	0	0	0		1	6	0	0		0				0			1	5				1	0		5
33			1	0			0		2	0	0	0	0	1	0	0	0	0	0	0	0	0	0	0	0	0	0		1	6	0	0		0				0			1	18.1				1	0		1
			1	2			0		0	1	0	0	0	0	0	0	0	0	0	0	0	0	0	0	0	0	0		1		1	1		0				0			0						1		1
			1	2			0		0	1	0	0	0	0	0	0	0	0	0	0	0	0	0	0	0	0	0		1		1	1		0				0			0						1		2
			1	0			0		1	0	0	1	0	0	0	0	0	0	0	0	0	0	0	0	0	0	0		1	12	1	1		0				0			1	5.9				3	1		3
6			1	2			0		2	0	0	0	0	1	0	0	0	0	0	0	0	0	0	0	0	0	0		1	12	1	1		0				0			1	3.4				1	1		4
			1	2			0		0	1	0	0	0	0	0	0	0	0	0	0	0	0	0	0	0	0	0		1		1	1		0				0			0						1		5
3			1	0			0		1	0	0	1	0	0	0	0	0	0	0	0	0	0	0	0	0	0	0		1	12	1	1		0				0			1	8.7				1	1		6
32			1	1			0		0	1	0	0	0	0	0	0	0	0	0	0	0	0	0	0	0	0	0		1	6	1	1		0				0			1	13.2				1	0		1
28			2	1		2	0		0	1	0	0	0	0	0	0	0	0	0	0	0	0	0	0	0	0	0		1	12	1	1		0				0			1	13.8				1	1		2
3			2	0			0		0	1	0	0	0	0	0	0	0	0	0	0	0	0	0	0	0	0	0		1	12	1	1		0				0			1	14.6				1	1		3
8			1	0			0		0	1	0	0	0	0	0	0	0	0	0	0	0	0	0	0	0	0	0		1	12	1	1		0				0			1	13.2				1	1		4
63			2	2			1	2	5	0	0	0	0	0	0	0	1	0	0	0	0	0	0	0	0	0	0		0		0	0		0				0			0						0		1
			1	1	20		0		0	1	0	0	0	0	0	0	0	0	0	0	0	0	0	0	0	0	0		1	6	0	0		0				0			1	6.3				1	0		1
13			1	0			0		0	1	0	0	0	0	0	0	0	0	0	0	0	0	0	0	0	0	0		1	9	0	0		0				0			1	4.5				1	1		1
48			1	0			0		0	1	0	0	0	0	0	0	0	0	0	0	0	0	0	0	0	0	0		1	9	0	0		0				0			1	12				1	1		2
10			1	0			0		0	1	0	0	0	0	0	0	0	0	0	0	0	0	0	0	0	0	0		1	9	0	0		0				0			1	3.4				1	1		3
10			1	0			0		0	1	0	0	0	0	0	0	0	0	0	0	0	0	0	0	0	0	0		1	9	0	0		0				0			1	4.4				1	1		4
8			2	0			0		1	0	0	1	0	0	0	0	0	0	0	0	0	0	0	0	0	0	0		1	9	0	0		0				0			1	3.2				1	1		5
23			1	0			0		0	1	0	0	0	0	0	0	0	0	0	0	0	0	0	0	0	0	0		1	9	0	0		0				0			1	4.5				1	1		6
46			1	0			0		0	1	0	0	0	0	0	0	0	0	0	0	0	0	0	0	0	0	0		1	9	0	0		0				0			1	8.5				1	0		7
60			1	2			0		0	0	0	0	0	0	0	0	0	0	0	0	0	0	0	0	0	0	1		1	48	0	0		0				0			1	20.6				1	1		1
54			2	1			0		0	0	0	0	0	0	0	0	0	0	0	0	0	0	0	0	0	0	1		1	48	1	1		0				0			1	20.6				1	1		2
			2	0			0		1	0	0	1	0	0	0	0	0	0	0	0	0	0	0	0	0	0	0		0		0	0		0				0			1	1				3	0		1
50			1	2			0		0	1	0	0	0	0	0	0	0	0	0	0	0	0	0	0	0	0	0		1	6	0	0		0				0			1	9				1	0		1
56			1	2			0		0	0	0	0	0	0	0	0	0	0	0	0	0	0	0	0	0	0	1		1	6	0	0		0				0			1	16.1				1	0		2
53			1	1			0		0	0	0	0	0	0	0	0	0	0	0	0	0	0	0	0	0	0	1		1	6	0	0		0				0			1	6.6				1	0		1
25			1	0			0		1	0	0	1	0	0	0	0	0	0	0	0	0	0	0	0	0	0	0		1	6	0	0		0				0			1	6.7				1	0		1
17			1	2			0		0	1	0	0	0	0	0	0	0	0	0	0	0	0	0	0	0	0	0		1	6	0	0		0				0			1	6.6				1	0		1
85			2	0			0		1	0	1	0	0	0	0	0	0	0	0	0	0	0	0	0	0	0	0		1	6	0	0		0				0			1	7.8				1	0		1
11			2	0			0		1	0	0	1	0	0	0	0	0	0	0	0	0	0	0	0	0	0	0		1	6	0	0		0				0			1	7				1	0		1
24			1	1			0		0	0	0	0	0	0	0	0	0	0	0	0	0	0	0	0	0	0	1		1	6	0	0		0				0			1	15.9				1	0		1
68			2	1		4	0		1	0	0	1	0	0	0	0	0	0	0	0	0	0	0	0	0	0	0		1	4	0	0		0				0			1	7.6				3	0		1
			1	0			0		1	0	1	0	0	0	0	0	0	0	0	0	0	0	0	0	0	0	0		1	6	0	0		0				0			1	6.8				1	1		1
0	5		1	0			0		0	0	0	0	0	0	0	0	0	0	0	0	0	0	0	0	0	0	1		1	24	0	0		0				0			1	7.1				1	1		1
38			1	2			0		0	0	0	0	0	0	0	0	0	0	0	0	0	0	0	0	0	0	1		1	6	0	0		0				0			1	10.9				3	0		1
40			1	2			0		0	1	0	0	0	0	0	0	0	0	0	0	0	0	0	0	0	0	0		1	6	0	0		0				0			1	7.4				3	0		2
51			1	0			0		1	0	0	1	0	0	0	0	0	0	0	0	0	0	0	0	0	0	0		1	6	0	0		0				0			1	22.9				1	0		1
32			1	0			0		3	0	0	0	0	0	0	1	0	0	0	0	0	0	0	0	0	0	1	obnubilation	1	12	1	1		0				0			1	26.1				1	0		2
46			2	0			0		0	1	0	0	0	0	0	0	0	0	0	0	0	0	0	0	0	0	0		1	6	1	1		0				0			1	5.6				1	1		3
23			1	0			0		1	0	0	1	0	0	0	0	0	0	0	0	0	0	0	0	0	0	0		1	6	0	0		0				0			1	7.4				1	0		1
49			1	0			0		0	0	0	0	0	0	0	0	0	0	0	0	0	0	0	0	0	0	1		1	6	0	0		0				0			1	11				1	0		2
1	12		2	0			0		0	1	0	0	0	0	0	0	0	0	0	0	0	0	0	0	0	0	0		1	6	0	0		0				0			1	2				1	0		1
2			2	0			0		0	1	0	0	0	0	0	0	0	0	0	0	0	0	0	0	0	0	0		1	6	0	0		0				0			1	10				1	0		2
38			1	0			0		1	0	0	1	0	0	0	0	0	0	0	0	0	0	0	0	0	0	0		1	6	0	0		0				0			1	10				1	0		3
32			1	0			0		1	0	0	1	0	0	0	0	0	0	0	0	0	0	0	0	0	0	0		1		0	0		0				0			0						0		4
1	12		2	0			0		0	1	0	0	0	0	0	0	0	0	0	0	0	0	0	0	0	0	0		1	6	0	0		0				0			1	2				1	0		5
32			1	0			0		2	0	0	0	0	1	0	0	0	0	0	0	0	0	0	0	0	0	0		1	6	0	0		0				0			1	3.5				3	0		6
26			2	0			0		1	0	0	1	0	0	0	0	0	0	0	0	0	0	0	0	0	0	0		1		0	0		0				0			1	9				1	0		7
14			1	0			0		1	0	0	1	0	0	0	0	0	0	0	0	0	0	0	0	0	0	0		1	6	0	0		0				0			1	5				1	0		1
37			2	2			0		1	0	0	1	0	0	0	0	0	0	0	0	0	0	0	0	0	0	0		1	1	0	0		0				0			1	2				1	0		2
9			1	0			0		0	0	0	0	0	0	0	0	0	0	0	0	0	0	0	0	0	0	1		1	6	0	0		0				0			1	5				1	0		3
46			2	1		1	0		1	0	0	1	0	0	0	0	0	0	0	0	0	0	0	0	0	0	0		1		0	0		0				0			1	4.9				1	0		1
21			2	0			0		2	0	0	0	0	1	0	0	0	0	0	0	0	0	0	0	0	0	0		1	1	0	0		0				0			1	2.3				1	0		2
38			1	1		1	0		1	0	0	1	0	0	0	0	0	0	0	0	0	0	0	0	0	0	0		0		0	0		0				0			0						0		3
12			2	0			0		3	0	0	0	0	0	0	1	0	0	0	0	0	0	0	0	0	0	0		1	12	1	1		0				0			1	16.9				1	0		4
0	4		2	0			0		4	0	0	0	0	0	0	0	0	0	0	0	0	0	0	1	0	0	0		1	12	0	0		0				0			1	6.1				3	1	2	1
32			1	2			0		2	0	0	0	0	1	0	0	0	0	0	0	0	0	0	0	0	0	0		1	6	0	0		0				0			1	28.7				1	0		1
2			1	0			0		3	0	0	0	0	0	0	1	0	0	0	0	0	0	0	0	0	0	0		1	12	1	1		0				0			1	51.8				1	1	2	2
31			2	2			0		3	0	0	0	0	0	0	1	0	0	0	0	0	0	0	0	0	0	0		1	12	1	1		0				0			1	39				1	0		3
62			1	1			0		0	0	0	0	0	0	0	0	0	0	0	0	0	0	0	0	0	0	1	sous d�calage ST en inf�rieur + V4,5,6	0		0	0		0				0			1	5.1				1	1	2	1
			1	2			0		0	0	0	0	0	0	0	0	0	0	0	0	0	0	0	0	0	0	1		0		0	0		0				0			1	14.6				2	0		1
27			2	1			0		0	0	0	0	0	0	0	0	0	0	0	0	0	0	0	0	0	0	1		1	6	0	0		0				0			1	13.9				1	0		1
27			1	1			0		0	1	0	0	0	0	0	0	0	0	0	0	0	0	0	0	0	0	0		1	6	0	0		0				0			1	4.9				1	0		2
40			1	1		3	0		1	0	0	1	0	0	0	0	0	0	0	0	0	0	0	0	0	0	0		1	3	0	0		0				0			0						0		1
			2	2			0		0	1	0	0	0	0	0	0	0	0	0	0	0	0	0	0	0	0	0		1		0	0		0				0			0						0		2
64			1	0			0		1	0	0	1	0	0	0	0	0	0	0	0	0	0	0	0	0	0	0		1	6	0	0		0				0			1	10.1				1	0		1
64			2	0			0		1	0	0	1	0	0	0	0	0	0	0	0	0	0	0	0	0	0	0		1	6	0	0		0				0			1	10.3				1	0		2
36			1	2			0		2	0	0	0	0	1	0	0	0	0	0	0	0	0	0	0	0	0	0		1	6	0	0		0				0			1	11.3				1	0		1
19			2	0			0		0	0	0	0	0	0	0	0	0	0	0	0	0	0	0	0	0	0	1		1	6	0	0		0				0			1	7				1	0		2
16			2	0			0		1	0	0	1	0	0	0	0	0	0	0	0	0	0	0	0	0	0	0		1	6	0	0		0				0			1	6.6				1	0		3
38			2	2			0		2	0	0	0	0	1	0	0	0	0	0	0	0	0	0	0	0	0	0		1	6	0	0		0				0			1	15.3				1	0		4
28			2	1	20		0		0	0	0	0	0	0	0	0	0	0	0	0	0	0	0	0	0	0	1		1	12	0	0		0				0			1	7.3				1	0		1
7			1	0			0		0	1	0	0	0	0	0	0	0	0	0	0	0	0	0	0	0	0	0		1	12	0	0		0				0			1	8.4				1	0		2
33			1	0			0		1	0	0	1	0	0	0	0	0	0	0	0	0	0	0	0	0	0	0		1	12	0	0		0				0			1	11				1	0		3
13			1	0			0		0	1	0	0	0	0	0	0	0	0	0	0	0	0	0	0	0	0	0		1	6	0	0		0				0			1	10.3				1	0		1
2			1	0			0		3	0	0	0	0	0	0	1	0	0	0	0	0	0	0	0	0	0	0		1	12	1	1		0				0			1	6.6				1	1	2	2
46			1	2			0		0	1	0	0	0	0	0	0	0	0	0	0	0	0	0	0	0	0	0		1	6	0	0		0				0			1	13.5				1	0		3
41			2	2			0		0	1	0	0	0	0	0	0	0	0	0	0	0	0	0	0	0	0	0		1	6	0	0		0				0			1	12.4				1	0		4
30			2	2			0		0	1	0	0	0	0	0	0	0	0	0	0	0	0	0	0	0	0	0		1	6	0	0		0				0			1	11.8				1	0		5
38			1	2			0		0	1	0	0	0	0	0	0	0	0	0	0	0	0	0	0	0	0	0		1	6	0	0		0				0			1	17				1	0		6
19			1	2			0		0	1	0	0	0	0	0	0	0	0	0	0	0	0	0	0	0	0	0		1	6	0	0		0				0			1	10.8				1	0		7
7			2	0			0		0	1	0	0	0	0	0	0	0	0	0	0	0	0	0	0	0	0	0		1	6	0	0		0				0			1	4.9				1	0		8
55			2	0			0		0	1	0	0	0	0	0	0	0	0	0	0	0	0	0	0	0	0	0		1	12	0	0		0				0			1	19				1	0		1
28			1	2			0		4	0	0	0	0	0	0	0	0	0	0	0	0	0	0	1	0	0	0		1	12	1	1		0				0			1	11				3	1	2	2
58			1	0			0		0	1	0	0	0	0	0	0	0	0	0	0	0	0	0	0	0	0	0		1	12	0	0		0				0			1	14				1	0		3
31			2	2			0		0	1	0	0	0	0	0	0	0	0	0	0	0	0	0	0	0	0	0		1	12	0	0		0				0			1	12				1	0		4
44			1	1	25	4	0		1	0	0	1	0	0	0	0	0	0	0	0	0	0	0	0	0	0	0		1	6	0	0		0				0			1	18				1	1	1	1
33			1	2			0		1	0	1	0	0	0	0	0	0	0	0	0	0	0	0	0	0	0	1	PHOSPHENES	1	12	0	0		0				0			1	17				1	1	2	1
16			2	2			0		2	0	0	0	0	1	0	0	0	0	0	0	0	0	0	0	0	0	0		1	1.5	0	0		0				0			1	15.5				1	0		1
44			2	2			0		2	0	0	0	0	1	0	0	0	0	0	0	0	0	0	0	0	0	0		1	1.5	0	0		0				0			1	14				1	0		2
9			1	0			0		1	0	0	1	0	0	0	0	0	0	0	0	0	0	0	0	0	0	0		1		0	0		0				0			1	10.1				3	1		3
39			1	2			0		2	0	0	0	0	1	0	0	0	0	0	0	0	0	0	0	0	0	0		1	1.5	0	0		0				0			1	19.7				1	0		4
21			1	2			0		1	0	0	1	0	0	0	0	0	0	0	0	0	0	0	0	0	0	0		1	6	0	0		0				0			1	18.4				1	0		5
22			1	1		3	0		0	1	0	0	0	0	0	0	0	0	0	0	0	0	0	0	0	0	0		1	1	0	0		0				0			1	7.2				3	0		1
19			2	0			0		1	0	0	1	0	0	0	0	0	0	0	0	0	0	0	0	0	0	0		1	3	0	0		0				0			1	6.1				3	0		2
0	3		1	0			0		0	1	0	0	0	0	0	0	0	0	0	0	0	0	0	0	0	0	0		1		0	0		0				0			1	5				3	1	2	3
17			1	0			0		0	1	0	0	0	0	0	0	0	0	0	0	0	0	0	0	0	0	0		1		0	0		0				0			1	10.5				1	1	2	4
21			1	0			0		1	0	0	1	0	0	0	0	0	0	0	0	0	0	0	0	0	0	0		0		0	0		0				0			0						0		5
21			2	0			0		0	1	0	0	0	0	0	0	0	0	0	0	0	0	0	0	0	0	0		0		0	0		0				0			0						0		6
16			2	0			0		0	0	0	0	0	0	0	0	0	0	0	0	0	0	0	0	0	0	1		1		0	0		0				0			1	7.5				3	1	2	7
33			2	0			0		2	0	0	0	0	1	0	0	0	0	0	0	0	0	0	0	0	0	0		1	6	0	0		0				0			1	11.5				3	1		1
8			1	0			0		1	0	0	1	0	0	0	0	0	0	0	0	0	0	0	0	0	0	1	DOULEUR ABDOMINALE	1		0	0		0				0			1	0.9				1	1	2	2
35			1	1		2	0		2	0	0	0	0	1	0	0	0	0	0	0	0	0	0	0	0	0	0		1		0	0		0				0			1	11.7				1	0		3
2			2	0			0		0	0	0	0	0	0	0	0	0	0	0	0	0	0	0	0	0	0	1	ENFANT MOINS TONIQUE D APRES LE PERE	1		0	0		0				0			1	0.8				1	0		4
9			1	0			0		1	0	0	1	0	0	0	0	0	0	0	0	0	0	0	0	0	0	1	MALAISE	1	12	0	0	1	1	200		1	0			1	15.4				1	1	2	1
32			1	1			0		0	1	0	0	0	0	0	0	0	0	0	0	0	0	0	0	0	0	0		1	4	0	0		0				0			1	25				1	0		2
23			2	2			0		0	1	0	0	0	0	0	0	0	0	0	0	0	0	0	0	0	0	0		1		0	0		0				0			1	4.5				3	0		1
24			1	2			0		0	1	0	0	0	0	0	0	0	0	0	0	0	0	0	0	0	0	0		1		1	1		0				0			1	6.3				1	1		2
20			2	2			0		0	1	0	0	0	0	0	0	0	0	0	0	0	0	0	0	0	0	0		1		0	0		0				0			1	6.1				2	0		3
2			2	0			0		0	0	0	0	0	0	0	0	0	0	0	0	0	0	0	0	0	0	1	SOMNOLENCE	1	6	1	1		0				0			1	14.9				3	0		4
38			1	1			0		0	1	0	0	0	0	0	0	0	0	0	0	0	0	0	0	0	0	0		0		0	0		0				0			1	7.2				1	0		1
38			1	2			0		0	1	0	0	0	0	0	0	0	0	0	0	0	0	0	0	0	0	0		1	3	0	0		0				0			1	12.4				1	0		1
24			1	0			0		1	0	0	1	0	0	0	0	0	0	0	0	0	0	0	0	0	0	0		1	3	0	0		0				0			1	13.2				1	0		2
28			1	1			0		0	1	0	0	0	0	0	0	0	0	0	0	0	0	0	0	0	0	0		1	3	0	0		0				0			1	13.8				1	0		3
53			2	1			0		0	1	0	0	0	0	0	0	0	0	0	0	0	0	0	0	0	0	0		1	6	0	0		0				0			1	7.2				1	0		1
11			2	0			0		2	0	0	0	0	1	0	0	0	0	0	0	0	0	0	0	0	0	0		1	6	1	1		0				0			1	5.7				3	0		2
24			2	1			0		0	1	0	0	0	0	0	0	0	0	0	0	0	0	0	0	0	0	0		1	6	0	0		0				0			1	3.1				1	0		3
57			1	1			0		0	1	0	0	0	0	0	0	0	0	0	0	0	0	0	0	0	0	0		1	6	0	0		0				0			1	6.2				1	0		4
32			2	0			0		0	1	0	0	0	0	0	0	0	0	0	0	0	0	0	0	0	0	0		0		0	0		0				0			1	1.2				1	0		1
9			2	0			0		2	0	0	0	0	1	0	0	0	0	0	0	0	0	0	0	0	0	0		1	6	0	0		0				0			1	3.2				1	1	2	2
0		20	2	0			0		3	0	0	0	0	0	0	1	0	0	0	0	0	0	0	0	0	0	0		1	6	0	0		0				0			1	6.5				1	1	2	1
33			2	1		2	0		0	1	0	0	0	0	0	0	0	0	0	0	0	0	0	0	0	0	0		0		0	0		0				0			1	4.6				1	0		2
36			1	1		2	0		0	1	0	0	0	0	0	0	0	0	0	0	0	0	0	0	0	0	0		0		0	0		0				0			1	3.6				1	0		3
6			2	0			0		1	0	0	1	0	0	0	0	0	0	0	0	0	0	0	0	0	0	0		1	10	0	0		0				0			1	6.9				1	1	2	1
53			2	0			0		1	0	0	1	0	0	0	0	0	0	0	0	0	0	0	0	0	0	0		1	10	0	0		0				0			1	17.1				1	0		2
12			1	0			0		1	0	0	1	0	0	0	0	0	0	0	0	0	0	0	0	0	0	0		1	10	0	0		0				0			1	10.6				1	1	2	3
50			1	2			0		0	0	0	0	0	0	0	0	0	0	0	0	0	0	0	0	0	0	1		1	10	0	0		0				0			1	14.6				1	0		4
			2	0			0		1	0	0	1	0	0	0	0	0	0	0	0	0	0	0	0	0	0	0		0		0	0		0				0			0						0		1
6			2	0			0		3	0	0	0	0	0	0	1	0	0	0	0	0	0	0	0	0	0	1	DOULEUR ABDOMINALE	1	5	0	0		0				0			1	14.2				1	0		2
35			1	1	10		0		1	0	0	1	0	0	0	0	0	0	0	0	0	0	0	0	0	0	1	raideur de nuque	1	6	1	1		0				0			1	20.4				1	1	1	1
26			2	0			0		1	0	0	1	0	0	0	0	0	0	0	0	0	0	0	0	0	0	0		1	2	0	0	1	0				0			1	4.3				1	0		1
28			1	0			0		2	0	0	1	0	1	0	0	0	0	0	0	0	0	0	0	0	0	0		1	1.5	0	0	1	0				0			1	12.8				1	0		2
22			1	1		2	0		2	0	0	1	1	1	0	0	0	0	0	0	0	0	0	0	0	0	0		1	2	0	0	1	0				0			1	12.3				1	0		3
30			1	0			0		2	0	0	1	1	0	0	0	0	0	0	0	0	0	0	0	0	0	0		1	2	0	0	1	0				0			1	8.9				1	0		4
7			1	0			0		3	0	0	1	0	1	0	1	0	0	0	0	0	0	0	0	0	0	0		1		1	1	1	0				0			1	22				1	1	2	1
28			2	0			0		1	0	0	1	0	0	0	0	0	0	0	0	0	0	0	0	0	0	0		1	12	0		1	0				0			1	12				2	0		2
35			1	0			0		3	0	0	1	0	0	0	1	0	0	0	0	0	0	0	0	0	0	0		1		1	1	1	1	226			0			1	3				2	1	2	3
10			2	0			0		3	0	0	1	0	1	0	1	0	0	0	0	0	0	0	0	0	0	0		1		1	1	1	0				0			1	16.5				1	1	2	4
68			2	0			0		0	0	0	0	0	0	0	0	0	0	0	0	0	0	0	0	0	0	1	D�COMPENSATION CARDIAQUE	1		0		1	0				0			1	12.3				2	1	1	1
3			2	0			0		0	1	0	0	0	0	0	0	0	0	0	0	0	0	0	0	0	0	0		1	3	0		1	0				0			1	10.5				2	0		1
39			2	2			0		0	1	0	0	0	0	0	0	0	0	0	0	0	0	0	0	0	0	0		1		0		1	0				0			1	6.5				2	0		2
42			1	2			0		1	0	0	1	0	0	0	0	0	0	0	0	0	0	0	0	0	0	0		1		0		1	0				0			1	8.2				1	0		3
10			2	0			0		2	0	0	1	1	0	0	0	0	0	0	0	0	0	0	0	0	0	0		1	3	0		1	0				0			1	7.6				2	0		4
11			2	0			0		1	0	0	1	0	0	0	0	0	0	0	0	0	0	0	0	0	0	0		1	3	0		1	0				0			1	8.3				2	0		5
42			2	0			0		1	0	0	1	0	0	0	0	0	0	0	0	0	0	0	0	0	0	0		1	6	0		1	0				0			1	13.4				2	0		1
2			2	0			0		0	1	0	0	0	0	0	0	0	0	0	0	0	0	0	0	0	0	0		1	6	0		1	0				0			1	3.4				2	0		2
14			2	0			0		2	0	0	1	1	1	0	0	0	0	0	0	0	0	0	0	0	0	0		1	6	0		1	0				0			1	7.3				2	0		3
11			2	0			0		3	0	0	0	0	0	0	1	0	0	0	0	0	0	0	0	0	0	0		1		1	1	1	0				0			1	3.4				2	1	2	4
48			1	2			0		1	0	0	1	0	0	0	0	0	0	0	0	0	0	0	0	0	0	0		1	6	0		0	0				0			0						0		5
40			1	1		2	0		3	0	0	1	0	1	0	1	0	0	0	0	0	0	0	0	0	0	0		1	12	1	1	1	0				0			1	17.5				2	1	2	1
51			1	0			0		3	0	0	0	0	0	0	1	0	0	0	0	0	0	0	0	0	0	0		1	12	1	1	1	1	13		1	0			1	21.6				2	1	2	2
37			1	2			0		0	1	0	0	0	0	0	0	0	0	0	0	0	0	0	0	0	0	0		1	12	0		1	0				0			1	15.6				2	1	1	1
47			1	2			0		0	0	0	0	0	0	0	0	0	0	0	0	0	0	0	0	0	0	1	Agitation (tentative de suicide associant inhalation de CO et ingestion d'hydroxyzine et d'�thanol). Transfert en psy au bout de 24 h au SAU.	1	6	0		1	0				0			1	16.1				1	1	1	1
3			2	0			0		0	1	0	0	0	0	0	0	0	0	0	0	0	0	0	0	0	0	0		1	1	0		1	0				0			1	7				3	0		1
32			2	1		2	0		2	0	0	1	1	1	0	0	0	0	0	0	0	0	0	0	0	0	0		1	2.5	0		1	0				0			1	14.1				3	0		2
29			2	2			0		2	0	0	1	1	1	0	0	0	0	0	0	0	0	0	0	0	0	0		2		0		1	0				0			1	24.4				1	1	2	1
				2			2		0	1	0	0	0	0	0	0	0	0	0	0	0	0	0	0	0	0	0							0				0			0								1
28			2	0			0		0	1	0	0	0	0	0	0	0	0	0	0	0	0	0	0	0	0	0		1	12	0	0	1	0				0			1	4				3	0		1
27			1	1		2	0		2	0	0	1	1	1	0	0	0	0	0	0	0	0	0	0	0	0	0		1	12	0	0	1	0				0			1	21.3				2	0		2
58			1	0			0		0	1	0	0	0	0	0	0	0	0	0	0	0	0	0	0	0	0	0		1		0		1	0				0			1	8				2	1	2	1
87			2	0			0		0	1	0	0	0	0	0	0	0	0	0	0	0	0	0	0	0	0	0		1		0		1	0				0			1	8.2				2	1	2	2
60			2	0			0		2	0	0	0	1	0	0	0	0	0	0	0	0	0	0	0	0	0	0		1		0		1	0				0			1	8.5				2	1	2	3
51			1	2			0		2	0	0	0	0	1	0	0	0	0	0	0	0	0	0	0	0	0	0		1		0		0	0				0			0						0		1
23			1	2			0		2	0	0	1	0	1	0	0	0	0	0	0	0	0	0	0	0	0	1	SOMNOLENCE	1		0		1	0				0			1	16.6				2	0		2
31			2	0			0		0	1	0	0	0	0	0	0	0	0	0	0	0	0	0	0	0	0	0		1		1	1	1	0				0			1	3.7				2	1	2	1
33			2	0			0		1	0	0	1	0	0	0	0	0	0	0	0	0	0	0	0	0	0	0		0		0		0	0				0			0						0		1
27			1	1	30	4	0		1	0	0	1	0	0	0	0	0	0	0	0	0	0	0	0	0	0	0		0		0		0	0				0			0						0		2
24			2	1		2	0		3	0	0	1	0	1	0	1	0	0	0	0	0	0	0	0	0	0	0		1		1	1	1	0				0			1	15				1	1		1
22			1	0			0		0	1	0	0	0	0	0	0	0	0	0	0	0	0	0	0	0	0	0		2		0		1	0				0			1	17				3	2		1
47			2	0			0		0	1	0	0	0	0	0	0	0	0	0	0	0	0	0	0	0	0	0		2		0		1	0				0			1	17				3	2		2
82			2	0			0		2	0	0	1	1	0	0	0	0	0	0	0	0	0	0	0	0	0	1	DOULEUR THORACIQUE (ECG NORMAL)	1	12	0		1	0				0			1	17.2				2	1	2	1
56			1	1		2	0		2	0	0	1	1	0	0	0	0	0	0	0	0	0	0	0	0	0	0		1	12	0		1	0				0			1	10.8				2	1	2	2
21			1	2			0		0	0	0	0	0	0	0	0	0	0	0	0	0	0	0	0	0	0	1	G�NE RESPIRATOIRE, EXPECTORATIONS NOIR�TRES	0		0		0	0				0			0						0		1
41			1	2			0		1	0	0	1	0	0	0	0	0	0	0	0	0	0	0	0	0	0	0		0		0		0	0				0			0						0		1
			2	2			0		0	1	0	0	0	0	0	0	0	0	0	0	0	0	0	0	0	0	0		2		0		0	0				0			0						0		1
29			1	1		2	0		0	1	0	0	0	0	0	0	0	0	0	0	0	0	0	0	0	0	0		0		0		1	0				0			1	6				1	0		2
23			2	1		1	0		2	0	0	1	0	1	0	0	0	0	0	0	0	0	0	0	0	0	0		1	6	0		1	0				0			1	7.1				2	0		3
46			2	2			0		0	1	0	0	0	0	0	0	0	0	0	0	0	0	0	0	0	0	0		0		0		0	0				0			0						0		1
44			1	2			0		2	0	0	1	1	0	0	0	0	0	0	0	0	0	0	0	0	0	1	TROUBLES DIGESTIFS	2		0		1	0				0			1	18.3				1	0		1
47			1	2			0		3	0	0	0	0	0	0	1	0	0	0	0	0	0	0	0	0	0	0		1		0		1	0				0			1	5.2				3	1	1	1
53			2	0			0		1	0	0	1	0	0	0	0	0	0	0	0	0	0	0	0	0	0	0		0		0		1	1	4		1	0			0						0		1
66			1	0			0		0	1	0	0	0	0	0	0	0	0	0	0	0	0	0	0	0	0	0		0		0		1	1	4		1	0			0						0		2
18			2	0			0		0	1	0	0	0	0	0	0	0	0	0	0	0	0	0	0	0	0	0		0		0		1	1	4		1	0			0						0		3
16			2	0			0		0	1	0	0	0	0	0	0	0	0	0	0	0	0	0	0	0	0	0		1		0		1	1	4		1	0			0						0		4
29			2	0			0		3	0	0	0	0	0	0	1	0	0	0	0	0	0	0	0	0	0	0		1	10	0	0		0				0			1	24				1	0		1
57			2	0			0		0	0	0	0	0	0	0	0	0	0	0	0	0	0	0	0	0	0	1		1	10	1	1		0				0			1	16				3	1		2
66			1	2			2		0	1	0	0	0	0	0	0	0	0	0	0	0	0	0	0	0	0	0		0		0	0		0				0			0						0		1
37			2	2			0		0	0	0	0	0	0	0	0	0	0	0	0	0	0	0	0	0	0	1	br�lure retrosternale	1	6	0	0		0				0			1	1.4				1	0		1
55			1	2			0		0	0	0	0	0	0	0	0	0	0	0	0	0	0	0	0	0	0	1		1	6	0	0		0				0			1	20				1	0		1
54			2	2			0		1	0	0	1	0	0	0	0	0	0	0	0	0	0	0	0	0	0	0		1	6	0	0		0				0			1	5.2				1	0		2
62			2	0			0		1	0	0	1	0	0	0	0	0	0	0	0	0	0	0	0	0	0	0		0		0	0		0				0			1	3.3				3	0		1
27			2	0			0		1	0	0	1	0	0	0	0	0	0	0	0	0	0	0	0	0	0	0		0		0	0		0				0			1	2				1	0		1
1			1	0			0		0	1	0	0	0	0	0	0	0	0	0	0	0	0	0	0	0	0	0		1	6	0	0		0				0			1	1				1	0		2
33			1	0			0		1	0	0	1	0	0	0	0	0	0	0	0	0	0	0	0	0	0	0		1	6	0	0		0				0			1	1.1				1	0		3
59			2	2			1		5	0	0	1	0	0	0	0	0	0	0	0	0	0	0	0	0	0	0		1	12	0	0		0				0			1	14.9				1	0		1
12			1	0			0		0	1	0	0	0	0	0	0	0	0	0	0	0	0	0	0	0	0	0		1	8	0	0		0				0			1	12.5				1	0		2
37			1	2			0		0	1	0	0	0	0	0	0	0	0	0	0	0	0	0	0	0	0	0		1	12	0	0		0				0			1	13.6				1	0		3
76			1	2			0		2	0	0	0	0	1	0	0	0	0	0	0	0	0	0	0	0	0	0		1	12	0	0		0				0			1	26.2				1	0		4
9			2	0			0		0	1	0	0	0	0	0	0	0	0	0	0	0	0	0	0	0	0	0		1	8	0	0		0				0			1	9.4				1	0		5
5			1	0			0		0	1	0	0	0	0	0	0	0	0	0	0	0	0	0	0	0	0	0		1	8	0	0		0				0			1	10.4				1	0		6
7			1	0			0		0	1	0	0	0	0	0	0	0	0	0	0	0	0	0	0	0	0	0		1	8	0	0		0				0			1	11.1				1	0		7
31			1	0			0		1	0	0	1	0	0	0	0	0	0	0	0	0	0	0	0	0	0	0		1	12	0	0		0				0			1	11.6				1	0		8
29			2	0			0		0	1	0	0	0	0	0	0	0	0	0	0	0	0	0	0	0	0	0		1	1	0	0		0				0			1	6.7				3	0		1
47			1	0			0		0	1	0	0	0	0	0	0	0	0	0	0	0	0	0	0	0	0	0		0		0	0		0				0			1	6.4				3	0		2
40			2	0			0		0	1	0	0	0	0	0	0	0	0	0	0	0	0	0	0	0	0	0		1	3	0	0		0				0			1	9.8				3	0		3
59			1	0			2		1	0	0	1	0	0	0	0	0	0	0	0	0	0	0	0	0	0	0		1	9	0	0		0				0			1	18.7				1	0		1
44			2	0			0		1	0	0	1	0	0	0	0	0	0	0	0	0	0	0	0	0	0	0		1	9	0	0		0				0			1	17.3				1	0		2
			1	2			0		0	1	0	0	0	0	0	0	0	0	0	0	0	0	0	0	0	0	0		0		0	0		0				0			0						0		1
			1	2			0		0	1	0	0	0	0	0	0	0	0	0	0	0	0	0	0	0	0	0		0		0	0		0				0			0						0		2
			1	1	15		0		0	0	0	0	0	0	0	0	0	0	0	0	0	0	0	0	0	0	1	d�compensation oed�mato-ascitique	0		0	0		0				0			1	7.9				3	0		1
20			1	2			0		2	0	0	0	0	1	0	0	0	0	0	0	0	0	0	0	0	0	0		1	6	0	0		0				0			1	20				1	0		1
16			2	2			0		0	0	0	0	0	0	0	0	0	0	0	0	0	0	0	0	0	0	1		1	6	0	0		0				0			1	30				1	0		2
44			1	2			0		0	0	0	0	0	0	0	0	0	0	0	0	0	0	0	0	0	0	1		1	6	0	0		0				0			1	39				1	0		3
44			2	2			0		0	0	0	0	0	0	0	0	0	0	0	0	0	0	0	0	0	0	1		1	6	0	0		0				0			1	36				1	0		4
78			2	2			0		3	0	0	0	0	0	0	1	0	0	0	0	0	0	0	0	0	0	0		1	12	1	1		0				0			1	22.7				3	1		1
66			1	2			0		0	0	0	0	0	0	0	0	0	0	0	0	0	0	0	0	0	0	1	paresth�sies des extr�mit�s	1	6	0	0		0				0			1	9				1	0		1
38			2	1	10		0		0	1	0	0	0	0	0	0	0	0	0	0	0	0	0	0	0	0	0		1	9	0	0		0				0			1	7				1	0		2
44			1	0			0		0	1	0	0	0	0	0	0	0	0	0	0	0	0	0	0	0	0	0		1	6	0	0		0				0			1	13				1	0		1
69			2	0			0		0	0	0	0	0	0	0	0	0	0	0	0	0	0	0	0	0	0	1		1	6	0	0		0				0			1	20				1	0		2
8			2	0			0		1	0	0	1	0	0	0	0	0	0	0	0	0	0	0	0	0	0	0		1	9	0	0		0				0			1	17				1	0		3
			1	2			1		5	1	0	0	0	0	0	0	0	0	0	0	0	0	0	0	0	0	0		0		0	0		0				0			0						0		1
51			1	0			0		1	0	0	1	0	0	0	0	0	0	0	0	0	0	0	0	0	0	0		1	6	0	0		0				0			1	10				1	0		1
13			1	0			0		1	0	0	1	0	0	0	0	0	0	0	0	0	0	0	0	0	0	0		1	4	0	0		0				0			1	2				1	0		2
8			2	0			0		1	0	0	1	0	0	0	0	0	0	0	0	0	0	0	0	0	0	1	DOULEUR ABDOMINALE	1	6	0	0		0				0			1	4				1	0		3
46			2	0			1		5	0	0	1	0	0	0	0	0	0	0	0	0	0	0	0	0	0	0		1	6	0	0		0				0			1	10.4				1	0		4
			2	2			2		0	1	0	0	0	0	0	0	0	0	0	0	0	0	0	0	0	0	0		0		0	0		0				0			0						0		1
33			2	0			0		0	0	0	0	0	0	0	0	0	0	0	0	0	0	0	0	0	0	1	brulures cutan�es pieds	1	12	1	1		0				0			0						1		1
38			1	2			0		2	0	0	0	0	1	0	0	0	0	0	0	0	0	0	0	0	0	1	diarrh�es	1	6	0	0		0				0			1	13.3				1	0		1
46			1	0			0		1	0	0	1	0	0	0	0	0	0	0	0	0	0	0	0	0	0	0		1	6	0	0		0				0			1	14				1	0		2
9			2	0			0		1	0	0	1	0	0	0	0	0	0	0	0	0	0	0	0	0	0	0		1	12	0	0		0				0			1	6				3	0		3
42			2	1		3	0		3	0	0	0	0	0	0	1	0	0	0	0	0	0	0	0	0	0	0		1	12	0	0		0				0			1	13.3				3	0		4
13			1	0			0		0	1	0	0	0	0	0	0	0	0	0	0	0	0	0	0	0	0	0		1	6	0	0		0				0			0						0		5
12			1	0			0		0	1	0	0	0	0	0	0	0	0	0	0	0	0	0	0	0	0	0		0		0	0		0				0			1	1.3				1	0		6
42			1	0			0		0	1	0	0	0	0	0	0	0	0	0	0	0	0	0	0	0	0	0		1	6	0	0		0				0			1	8.64				1	0		7
10			1	0			0		1	0	0	1	0	0	0	0	0	0	0	0	0	0	0	0	0	0	0		1	6	0	0		0				0			1	3				3	0		8
50			2	0			0		0	1	0	0	0	0	0	0	0	0	0	0	0	0	0	0	0	0	0		1	6	0	0		0				0			1	4.6				1	0		1
43			2	2			0		1	0	0	1	0	0	0	0	0	0	0	0	0	0	0	0	0	0	0		1	6	0	0		0				0			1	2.9				1	0		1
			1	2			0		2	0	0	0	0	1	0	0	0	0	0	0	0	0	0	0	0	0	0		1	6	0	0		0				0			1	10				1	0		1
41			2	1			0		1	0	0	1	0	0	0	0	0	0	0	0	0	0	0	0	0	0	0		1	6	0	0		0				0			1	8				1	0		2
8			1	0			0		0	1	0	0	0	0	0	0	0	0	0	0	0	0	0	0	0	0	0		1	6	0	0		0				0			1	6.6				3	0		3
27			1	0			0		1	0	0	1	0	0	0	0	0	0	0	0	0	0	0	0	0	0	0		1	12	1	1	1	1	76		2	0			1	8.4				1	1		1
67			1	1	44		0		1	0	0	1	0	0	0	0	0	0	0	0	0	0	0	0	0	0	0		1	12	1	1	1	1	316		1	0			1	13.4				1	1		2
62			2	0			0		1	0	0	1	0	0	0	0	0	0	0	0	0	0	0	0	0	0	0		1	12	1	1		0				0			1	5.9				3	1		3
43			1	1			0		0	1	0	0	0	0	0	0	0	0	0	0	0	0	0	0	0	0	0		1	6	0	0		0				0			1	6.4				3	0		1
30			1	0			0		0	1	0	0	0	0	0	0	0	0	0	0	0	0	0	0	0	0	0		1	6	0	0		0				0			1	6				2	0		1
31			1	0			0		0	1	0	0	0	0	0	0	0	0	0	0	0	0	0	0	0	0	0		1	6	0	0		0				0			1	6.3				2	0		2
10			2	0			0		0	1	0	0	0	0	0	0	0	0	0	0	0	0	0	0	0	0	0		1	12	1	1		0				0			1	11				2	1		1
15			1	0			0		0	1	0	0	0	0	0	0	0	0	0	0	0	0	0	0	0	0	0		1	12	1	1		0				0			1	12				2	1		2
53			1	2			0		3	0	0	0	0	0	0	1	0	0	0	0	0	0	0	0	0	0	0		1	12	1	1		0				0			1	13				1	1		3
41			2	2			0		3	0	0	0	0	0	0	1	0	0	0	0	0	0	0	0	0	0	0		1	12	1	1		0				0			1	15				1	1		4
38			2	0			0		0	0	0	0	0	0	0	0	0	0	0	0	0	0	0	0	0	0	1		1	6	1	1	1	1	140		3	0			0						1		1
12			1	0			0		3	0	0	0	0	0	0	1	0	0	0	0	0	0	0	0	0	0	0		1	12	1	1	1	1	81		1	0			0						0		2
15			2	0			0		3	0	0	0	0	0	1	0	0	0	0	0	0	0	0	0	0	0	0		1	12	1	1	1	1	14		1	0			0						0		3
39			1	0			0		0	0	0	0	0	0	0	0	0	0	0	0	0	0	0	0	0	0	1		1	12	1	1		0				0			0						1		4
10			2	0			0		3	0	0	0	0	0	0	1	0	0	0	0	0	0	0	0	0	0	0		1	12	1	1	1	1	110		1	0			1	14.6				1	1		5
3			2	0			0		0	1	0	0	0	0	0	0	0	0	0	0	0	0	0	0	0	0	0		1	6	0	0		0				0			1	1.7				1	0		1
7			1	0			0		0	1	0	0	0	0	0	0	0	0	0	0	0	0	0	0	0	0	0		1	6	0	0		0				0			1	19				1	0		2
4			2	0			0		0	1	0	0	0	0	0	0	0	0	0	0	0	0	0	0	0	0	0		1	6	0	0		0				0			1	1.1				1	0		3
31			2	0			0		0	1	0	0	0	0	0	0	0	0	0	0	0	0	0	0	0	0	0		1	6	0	0		0				0			1	14				1	0		4
32			1	0			0		0	1	0	0	0	0	0	0	0	0	0	0	0	0	0	0	0	0	0		1	6	0	0		0				0			1	14.5				1	0		5
			1	2			0		0	1	0	0	0	0	0	0	0	0	0	0	0	0	0	0	0	0	0		0		0	0		0				0			0						0		1
59			1	1	20		0		0	0	0	0	0	0	0	0	0	0	0	0	0	0	0	0	0	0	1		1	6	0	0		0				0			1	11.8				1	0		1
			2	1	20		0		0	1	0	0	0	0	0	0	0	0	0	0	0	0	0	0	0	0	0		1	6	0	0		0				0			0						0		2
0	3	20	1	0			0		0	1	0	0	0	0	0	0	0	0	0	0	0	0	0	0	0	0	0		1	4	0	0		0				0			1	1.1				1	0		1
0	3	20	1	0			0		0	1	0	0	0	0	0	0	0	0	0	0	0	0	0	0	0	0	0		1	4	0	0		0				0			1	1.1				1	0		2
34			1	0			0		0	1	0	0	0	0	0	0	0	0	0	0	0	0	0	0	0	0	0		1	4	0	0		0				0			1	1.48				1	0		3
0	3	20	1	0			0		0	1	0	0	0	0	0	0	0	0	0	0	0	0	0	0	0	0	0		1	4	0	0		0				0			1	1.1				1	0		4
12			1	0			0		0	1	0	0	0	0	0	0	0	0	0	0	0	0	0	0	0	0	0		1	4	0	0		0				0			1	1.2				1	0		5
0	3	20	1	0			0		0	1	0	0	0	0	0	0	0	0	0	0	0	0	0	0	0	0	0		1	4	0	0		0				0			1	1.1				1	0		6
3			2	0			0		0	1	0	0	0	0	0	0	0	0	0	0	0	0	0	0	0	0	0		1	4	0	0		0				0			1	1				1	0		7
14			1	0			0		0	1	0	0	0	0	0	0	0	0	0	0	0	0	0	0	0	0	0		1	4	0	0		0				0			1	1.8				1	0		8
57			2	0			0		0	1	0	0	0	0	0	0	0	0	0	0	0	0	0	0	0	0	0		0		0	0	1	1	1		3	0			0						0		1
16			2	0			0		0	0	0	0	0	0	0	0	0	0	0	0	0	0	0	0	0	0	1		0		0	0	1	1	1		3	0			0						0		2
50			1	0			0		0	1	0	0	0	0	0	0	0	0	0	0	0	0	0	0	0	0	0		0		0	0	1	1	1		3	0			0						0		3
66			2	0			0		1	0	0	1	0	0	0	0	0	0	0	0	0	0	0	0	0	0	0		0		0	0		0				0			1	1.3				3	0		1
6			1	0			0		0	0	0	0	0	0	0	0	0	0	0	0	0	0	0	0	0	0	1		1	6	0	0		0				0			1	27.3				1	1		1
9			2	0			0		0	0	0	0	0	0	0	0	0	0	0	0	0	0	0	0	0	0	1		1	6	0	0		0				0			1	12.1				1	1		2
39			1	0			0		0	1	0	0	0	0	0	0	0	0	0	0	0	0	0	0	0	0	0		1	6	0	0		0				0			1	27.3				1	0		3
50			2	0			0		0	1	0	0	0	0	0	0	0	0	0	0	0	0	0	0	0	0	0		0		0	0	1	1	10		3	0			0						0		1
17			1	0			0		2	0	0	0	0	1	0	0	0	0	0	0	0	0	0	0	0	0	0		0		0	0	1	1	1		3	0			0						0		2
20			2	0			0		2	0	0	0	0	1	0	0	0	0	0	0	0	0	0	0	0	0	0		0		0	0		0				0			0						0		3
95			2	0			0		0	1	0	0	0	0	0	0	0	0	0	0	0	0	0	0	0	0	0		1	6	0	0	1	1	10		3	0			1	2.2				3	0		1
			2	2			0		1	0	0	1	0	0	0	0	0	0	0	0	0	0	0	0	0	0	0		1	6	0	0		0				0			1	1				1	0		1
22			2	2			0		1	0	0	1	0	0	0	0	0	0	0	0	0	0	0	0	0	0	0		1	6	0	0		0				0			1	0.9				1	0		2
60			1	2			0		1	0	0	1	0	0	0	0	0	0	0	0	0	0	0	0	0	0	0		1	6	0	0		0				0			1	1.2				1	0		3
13			2	2			0		0	1	0	0	0	0	0	0	0	0	0	0	0	0	0	0	0	0	0		1	12	1	1		0				0			1	49.4				1	1		1
39			1	2			0		0	1	0	0	0	0	0	0	0	0	0	0	0	0	0	0	0	0	0		1	12	0	0		0				0			1	49.4				1	0		2
16			1	0			0		1	0	0	1	0	0	0	0	0	0	0	0	0	0	0	0	0	0	0		1	12	1	1		0				0			1	49				1	1		3
37			2	2			0		0	1	0	0	0	0	0	0	0	0	0	0	0	0	0	0	0	0	0		1	12	1	1		0				0			1	50				1	1		4
			1	2			0		0	1	0	0	0	0	0	0	0	0	0	0	0	0	0	0	0	0	0		0		0	0		0				0			0						0		1
			1	2			0		0	1	0	0	0	0	0	0	0	0	0	0	0	0	0	0	0	0	0		0		0	0		0				0			0						0		1
42			2	0			2		1	0	0	1	0	0	0	0	0	0	0	0	0	0	0	0	0	0	0		0		0	0		0				0			0						0		1
66			2	0			0		0	1	0	0	0	0	0	0	0	0	0	0	0	0	0	0	0	0	0		0		0	0		0				0			0						0		2
36			1	0			0		0	1	0	0	0	0	0	0	0	0	0	0	0	0	0	0	0	0	0		0		0	0		0				0			0						0		3
8			1	0			2		0	1	0	0	0	0	0	0	0	0	0	0	0	0	0	0	0	0	0		0		0	0		0				0			0						0		4
2			2	0			0		0	1	0	0	0	0	0	0	0	0	0	0	0	0	0	0	0	0	0		0		0	0		0				0			0						0		5
66			2	0			0		0	1	0	0	0	0	0	0	0	0	0	0	0	0	0	0	0	0	0		0		0	0		0				0			0						0		6
11			2	1			0		0	1	0	0	0	0	0	0	0	0	0	0	0	0	0	0	0	0	0		1	6	1	1		0				0			1	27				3	1		1
18			1	1			0		0	1	0	0	0	0	0	0	0	0	0	0	0	0	0	0	0	0	0		1	12	1	1		0				0			1	25				3	1		2
13			1	1			0		3	0	0	0	0	0	0	1	0	0	0	0	0	0	0	0	0	0	0		1	6	1	1		0				0			1	2.7				3	1		3
13			2	1			0		3	0	0	0	0	0	0	1	0	0	0	0	0	0	0	0	0	0	0		1	6	1	1		0				0			1	2.6				3	1		4
29			1	0			0		2	0	0	0	0	1	0	0	0	0	0	0	0	0	0	0	0	0	0		1	6	0	0		0				0			1	0.2				1	0		1
27			2	0			0		2	0	0	0	0	1	0	0	0	0	0	0	0	0	0	0	0	0	0		1	6	0	0		0				0			1	1				1	0		2
0			2	0			0		2	0	0	0	0	1	0	0	0	0	0	0	0	0	0	0	0	0	0		1	6	0	0		0				0			1	0.2				1	0		3
78			2	1			0		0	0	0	0	0	0	0	0	0	0	0	0	0	0	0	0	0	0	1	dyspn�e	1		0	0		0				0			1	10.4				1	1		1
9			2	0			0		2	0	0	0	0	1	0	0	0	0	0	0	0	0	0	0	0	0	0		1	9	0	0		0				0			1	4				1	0		1
17			1	2			0		0	1	0	0	0	0	0	0	0	0	0	0	0	0	0	0	0	0	0		1	9	0	0		0				0			1	8				1	0		2
15			2	2			0		2	0	0	0	0	1	0	0	0	0	0	0	0	0	0	0	0	0	0		1	9	0	0		0				0			1	4				1	0		3
67			2	0			0		2	0	0	0	0	1	0	0	0	0	0	0	0	0	0	0	0	0	0		1	6	0	0		0				0			1	7				1	0		1
81			2	0			0		1	0	0	1	0	0	0	0	0	0	0	0	0	0	0	0	0	0	0		1	6	0	0		0				0			1	9.3				1	0		2
40			1	0			0		1	0	0	1	0	0	0	0	0	0	0	0	0	0	0	0	0	0	0		1	6	0	0		0				0			1	11.4				1	0		1
19			1	0			0		1	0	0	1	0	0	0	0	0	0	0	0	0	0	0	0	0	0	0		1	12	1	1		0				0			1	21.3				1	1	2	2
38			1	1			0		2	0	0	0	0	1	0	0	0	0	0	0	0	0	0	0	0	0	0		1	12	0	0		0				0			1	2.7				1	1	1	1
38			2	0			0		0	1	0	0	0	0	0	0	0	0	0	0	0	0	0	0	0	0	0		1	6	0	0		0				0			1	13				1	0		1
5			1	0			0		1	0	0	1	0	0	0	0	0	0	0	0	0	0	0	0	0	0	0		1	6	0	0		0				0			1	10				1	0		2
12			1	0			0		1	0	0	1	0	0	0	0	0	0	0	0	0	0	0	0	0	0	0		1	6	0	0		0				0			1	10.8				1	0		3
10			2	0			0		1	0	0	1	0	0	0	0	0	0	0	0	0	0	0	0	0	0	0		1	6	0	0		0				0			1	7.9				1	0		4
48			1	2		4	0		1	0	0	1	0	0	0	0	0	0	0	0	0	0	0	0	0	0	1	paresth�sies	1	6	0	0	1	1	280		1	0			0						0		1
11			2	0			0		2	0	0	0	0	1	0	0	0	0	0	0	0	0	0	0	0	0	0		1	12	0	0	1	1	53		1	0			1	8				3	1	2	2
47			2	0			0		0	1	0	0	0	0	0	0	0	0	0	0	0	0	0	0	0	0	0		1	6	0	0	1	1	84		1	0			0						0		3
1	14		1	0			0		0	1	0	0	0	0	0	0	0	0	0	0	0	0	0	0	0	0	0		1	6	0	0		0				0			1	5				1	0		1
37			1	0			0		1	0	0	1	0	0	0	0	0	0	0	0	0	0	0	0	0	0	0		1	6	0	0		0				0			1	6.5				1	0		2
40			2	0			0		1	0	0	1	0	0	0	0	0	0	0	0	0	0	0	0	0	0	0		1	6	0	0		0				0			1	6				1	0		3
56			1	0			0		4	0	0	0	0	0	0	0	0	0	0	1	0	0	0	0	0	0	0		1	6	0	0		0				0			1	24.7				1	1	2	1
76			2	0			0		1	0	0	1	0	0	0	0	0	0	0	0	0	0	0	0	0	0	0		1	6	0	0	1	1	1		3	0			1	3.7				1	0		2
55			2	1		4	0		4	0	0	0	0	0	0	0	0	0	0	1	0	0	0	0	0	0	0		1	6	0	0		0				0			1	6.7				1	0		3
56			2	0			0		4	0	0	0	0	0	0	0	0	0	0	1	0	0	0	0	0	0	0		1	6	0	0	1	1	6		1	0			1	3.5				1	0		4
27			1	0			0		2	0	0	0	0	1	0	0	0	0	0	0	0	0	0	0	0	0	0		1	6	0	0		0				0			1	5				1	0		1
9			1	0			0		2	0	0	0	0	1	0	0	0	0	0	0	0	0	0	0	0	0	0		0		0	0		0				0			1	2.5				1	0		1
47			1	0			0		0	1	0	0	0	0	0	0	0	0	0	0	0	0	0	0	0	0	0		1		0	0		0				0			0						0		1
47			1	0			0		0	1	0	0	0	0	0	0	0	0	0	0	0	0	0	0	0	0	0		0		0	0	1	1	10		1	0			0						0		2
47			1	0			0		0	1	0	0	0	0	0	0	0	0	0	0	0	0	0	0	0	0	0		0		0	0		0				0			0						0		3
19			1	1			0		1	0	0	1	0	0	0	0	0	0	0	0	0	0	0	0	0	0	0		1	12	0	0		0				0			1	33.3				1	0		4
22			1	2			0		1	0	0	1	0	0	0	0	0	0	0	0	0	0	0	0	0	0	0		1	12	0	0		0				0			1	5				1	0		1
19			2	2			0		0	1	0	0	0	0	0	0	0	0	0	0	0	0	0	0	0	0	0		1	12	0	0		0				0			1	5.9				1	0		2
49			2	2			0		1	0	0	1	0	0	0	0	0	0	0	0	0	0	0	0	0	0	0		1	12	0	0		0				0			1	3.2				1	0		3
50			2	0			0		1	0	0	1	0	0	0	0	0	0	0	0	0	0	0	0	0	0	0		1	6	0	0		0				0			1	15				1	0		1
50			2	0			0		1	0	0	1	0	0	0	0	0	0	0	0	0	0	0	0	0	0	0		1	6	0	0		0				0			1	9.3				1	0		2
7			2	0			0		0	0	0	0	0	0	0	0	0	0	0	0	0	0	0	0	0	0	1	malaise sans PC	1	6	0	0		0				0			1	1.5				1	0		1
39			1	1			0		0	1	0	0	0	0	0	0	0	0	0	0	0	0	0	0	0	0	0		1	6	0	0		0				0			1	9.8				1	0		2
36			2	1			0		0	1	0	0	0	0	0	0	0	0	0	0	0	0	0	0	0	0	0		1	6	0	0		0				0			1	9.9				1	0		3
11			2	0			0		0	0	0	0	0	0	0	0	0	0	0	0	0	0	0	0	0	0	1	malaise sans PC	1	6	0	0		0				0			1	3.1				1	0		4
38			2	2			0		3	0	0	0	0	0	0	1	0	0	0	0	0	0	0	0	0	0	0		1	6	1	1		0				0			1	11.4				1	1	2	1
54			1	2			0		1	0	0	1	0	0	0	0	0	0	0	0	0	0	0	0	0	0	0		1	6	0	0		0				0			1	4				1	0		2
82			2	0			0		0	0	0	0	0	0	0	0	0	0	0	0	0	0	0	0	0	0	1		0		0	0		0				0			1	1.3				3	0		1
19			2	0			0		0	1	0	0	0	0	0	0	0	0	0	0	0	0	0	0	0	0	0		1	6	0	0		0				0			1	6.2				1	0		1
1	12		1	0			0		2	0	0	0	0	1	0	0	0	0	0	0	0	0	0	0	0	0	1	SOMNOLENCE	1	6	0	0		0				0			1	7				1	0		2
26			1	0			0		0	1	0	0	0	0	0	0	0	0	0	0	0	0	0	0	0	0	0		1	6	0	0		0				0			1	11.8				1	0		3
48			2	0			0		1	0	0	1	0	0	0	0	0	0	0	0	0	0	0	0	0	0	0		1	6	0	0	1	0				1	10	2	0						0		1
52			1	0			0		0	0	0	0	0	0	0	0	0	0	0	0	0	0	0	0	0	0	1		1	6	1	1	1	0				1	20	2	0						0		2
3			1	0			0		2	0	0	0	0	1	0	0	0	0	0	0	0	0	0	0	0	0	0		0		0	0		0				0			1	1.3				1	0		1
34			1	2			0		0	1	0	0	0	0	0	0	0	0	0	0	0	0	0	0	0	0	0		0		0	0		0				0			0						0		2
34			2	2			0		0	1	0	0	0	0	0	0	0	0	0	0	0	0	0	0	0	0	0		0		0	0		0				0			0						0		3
6			1	0			0		0	1	0	0	0	0	0	0	0	0	0	0	0	0	0	0	0	0	0		0		0	0		0				0			0						0		4
39			2	1			0		1	0	0	1	0	0	0	0	0	0	0	0	0	0	0	0	0	0	0		1	6	0	0		0				0			1	4.6				1	0		1
15			2	0			0		1	0	0	1	0	0	0	0	0	0	0	0	0	0	0	0	0	0	0		1	6	0	0		0				0			1	2.9				1	0		2
49			1	2			0		1	0	0	1	0	0	0	0	0	0	0	0	0	0	0	0	0	0	0		1	6	0	0		0				0			1	3.6				1	0		3
9			1	0			0		1	0	0	1	0	0	0	0	0	0	0	0	0	0	0	0	0	0	0		1	6	0	0		0				0			1	2.4				1	0		4
2			1	0			0		3	0	0	0	0	0	0	1	0	0	0	0	0	0	0	0	0	0	0		1	6	1	1		0				0			1	1.5				1	1	2	5
50			1	2			0		2	0	0	0	0	1	0	0	0	0	0	0	0	0	0	0	0	0	0		0		0	0		0				0			0						0		1
31			1	2			0		3	0	0	1	1	0	0	1	0	0	0	0	0	0	0	0	0	0	0		1	6	0	0		0				0			1	6.4				1	0		1
45			2	0			0		1	0	0	1	0	0	0	0	0	0	0	0	0	0	0	0	0	0	0		1	.5	0	0	1	0				1	6	3	1	3.4				1	0		1
46			1	0			0		1	0	0	1	0	0	0	0	0	0	0	0	0	0	0	0	0	0	0		0		0	0	1	1	7		1	0			0						0		2
10			1	0			0		1	0	0	1	0	0	0	0	0	0	0	0	0	0	0	0	0	0	0		1	2	0	0	1	0				1	13	3	1	2.2				3	0		3
13			1	0			0		1	0	0	1	0	0	0	0	0	0	0	0	0	0	0	0	0	0	0		0		0	0	1	0				1	0	3	0						0		4
24			1	0			0		0	0	0	0	0	0	0	0	0	0	0	0	0	0	0	0	0	0	1	GENE RESPIRATOIRE	1	6	0	0		0				0			1	17.7				3	0		1
30			1	0			0		3	0	0	0	0	0	0	1	0	0	0	0	0	0	0	0	0	0	0		1	6	1	1		0				0			1	30.22				3	1	1	2
23			2	0			0		0	0	0	0	0	0	0	0	0	0	0	0	0	0	0	0	0	0	1	ACOUPHENE	1	6	0	0		0				0			1	28.3				3	1	2	3
60			1	2			0		0	0	0	0	0	0	0	0	0	0	0	0	0	0	0	0	0	0	1	DYSPNEE, POLYPNEE, SUIE DANS LES NARINES ET LE PHARYNX	1	24	0	0		0				0			1	7.8				3	1	1	1
86			2	0			0		0	0	0	0	0	0	0	0	0	0	0	0	0	0	0	0	0	0	1	A EU DU MAL A MARCHER TOUTE LA NUIT	1	6	0	0		0				0			1	19				1	0		1
1	14		1	0			0		0	0	0	0	0	0	0	0	0	0	0	0	0	0	0	0	0	0	1	hypotonie	1	6	0	0		0				0			1	4.1				1	0		1
26			1	0			0		1	0	0	1	0	0	0	0	0	0	0	0	0	0	0	0	0	0	0		1	6	0	0		0				0			1	20				1	0		2
23			2	0			0		0	0	0	0	0	0	0	0	0	0	0	0	0	0	0	0	0	0	1		1	6	0	0		0				0			1	10				1	0		3
29			1	1	20		0		0	0	0	0	0	0	0	0	0	0	0	0	0	0	0	0	0	0	1	PALPITATION, DOULEUR THORACIQUE EN BARRE A LA RESPIRATION	1		0	0		0				0			1	7.7				3	0		1
40			2	1		4	0		0	0	0	0	0	0	0	0	0	0	0	0	0	0	0	0	0	0	1	PALPITATION, DYSPNEE EXPIRATOIRE, FREIN EXPIRATOIRE	1	7	0	0		0				0			1	15.3				3	0		1
72			2	1		2	0		0	1	0	0	0	0	0	0	0	0	0	0	0	0	0	0	0	0	0		1	8	0	0		0				0			1	15.8				3	0		2
11			1	0			0		0	1	0	0	0	0	0	0	0	0	0	0	0	0	0	0	0	0	0		1	6	0	0		0				0			1	7.5				1	1		3
25			1	0			0		2	0	0	1	1	0	0	0	0	0	0	0	0	0	0	0	0	0	0		1	1.5	0	0	1	0				0			1	1.5				2	0		1
24			2	0			0		2	0	0	1	1	0	0	0	0	0	0	0	0	0	0	0	0	0	0		1	1.5	1	1	1	0				0			1	1.5				2	1	2	2
57			1	2			0		2	0	0	0	1	0	0	0	0	0	0	0	0	0	0	0	0	0	0		1	12	0	0	1	0				0			1	60				1	1	2	1
44			2	0			0		1	0	0	1	0	0	0	0	0	0	0	0	0	0	0	0	0	0	0		1	6	0	0		0				0			1	4.4				1	0		1
24			1	2			0		0	0	0	0	0	0	0	0	0	0	0	0	0	0	0	0	0	0	1		1	5	0	0		0				0			1	8.1				3	0		2
50			1	1		2	0		0	0	0	0	0	0	0	0	0	0	0	0	0	0	0	0	0	0	1		1	6	0	0		0				0			1	6.4				3	0		3
50			1	0			0		0	1	0	0	0	0	0	0	0	0	0	0	0	0	0	0	0	0	0		1	8	0	0		0				0			1	7.1				3	0		4
51			1	2			0		0	1	0	0	0	0	0	0	0	0	0	0	0	0	0	0	0	0	0		1	6	0	0		0				0			1	5.8				3	0		5
54			2	0			0		0	1	0	0	0	0	0	0	0	0	0	0	0	0	0	0	0	0	0		1	6	0	0		0				0			1	7.6				1	0		6
10			2	0			0		1	0	0	1	0	0	0	0	0	0	0	0	0	0	0	0	0	0	0		1	6	0	0		0				0			1	1.1				1	0		7
76			2	0			0		0	1	0	0	0	0	0	0	0	0	0	0	0	0	0	0	0	0	0		1	6	0	0		0				0			1	8.8				1	0		8
14			2	0			0		1	0	0	1	0	0	0	0	0	0	0	0	0	0	0	0	0	0	0		1	6	0	0		0				0			1	3				1	0		9
60			1	0			0		0	1	0	0	0	0	0	0	0	0	0	0	0	0	0	0	0	0	0		1	4	0	0		0				0			0						0		10
80			2	0			0		0	0	0	0	0	0	0	0	0	0	0	0	0	0	0	0	0	0	1		1	4.5	0	0		0				0			1	4.8				3	0		11
44			2	1		3	2		0	0	0	0	0	0	0	0	0	0	0	0	0	0	0	0	0	0	1	acouph�nes	1	6	0	0		0				0			1	5.8				3	0		12
67			2	2			0		0	1	0	0	0	0	0	0	0	0	0	0	0	0	0	0	0	0	0		1	6	0	0		0				0			1	8.4				1	0		13
60			2	2			0		0	0	0	0	0	0	0	0	0	0	0	0	0	0	0	0	0	0	1		1	6	0	0		0				0			1	4				3	0		14
31			2	0			0		1	0	0	1	0	0	0	0	0	0	0	0	0	0	0	0	0	0	0		1	6	0	0		0				0			1	10.5				3	0		15
47			2	0			0		0	0	0	0	0	0	0	0	0	0	0	0	0	0	0	0	0	0	1		1	6	0	0		0				0			1	4.4				3	0		16
73			1	2			0		0	0	0	0	0	0	0	0	0	0	0	0	0	0	0	0	0	0	1		1	6	0	0		0				0			1	10.2				3	1		17
42			1	0			0		1	0	0	1	0	0	0	0	0	0	0	0	0	0	0	0	0	0	0		1	6	0	0		0				0			1	9.6				1	0		18
12			2	0			0		0	0	0	0	0	0	0	0	0	0	0	0	0	0	0	0	0	0	1		1	6	0	0		0				0			1	2				3	0		19
25			2	2			0		0	1	0	0	0	0	0	0	0	0	0	0	0	0	0	0	0	0	0		1	4	1	1		0				0			0						1		20
71			2	0			0		0	0	0	0	0	0	0	0	0	0	0	0	0	0	0	0	0	0	1		1	6	0	0		0				0			1	15				3	0		21
59			2	2			0		0	1	0	0	0	0	0	0	0	0	0	0	0	0	0	0	0	0	0		1	4	0	0		0				0			0						0		22
23			2	0			0		1	0	0	1	0	0	0	0	0	0	0	0	0	0	0	0	0	0	0		1	8	0	0		0				0			1	5.3				3	0		23
18			2	0			0		1	0	0	1	0	0	0	0	0	0	0	0	0	0	0	0	0	0	0		1	6	0	0	1	0				1	12	3	1	5.6				3	0		24
9			2	0			0		0	0	0	0	0	0	0	0	0	0	0	0	0	0	0	0	0	0	1		1	6	1	1	1	0				1	14.5	2	1	4.4				3	0		25
86			2	0			0		1	0	0	1	0	0	0	0	0	0	0	0	0	0	0	0	0	0	0		1	6	0	0		0				0			1	12.3				3	0		26
53			2	2			0		0	1	0	0	0	0	0	0	0	0	0	0	0	0	0	0	0	0	0		1	6	0	0		0				0			1	6				1	0		27
51			2	0			0		0	1	0	0	0	0	0	0	0	0	0	0	0	0	0	0	0	0	0		1	6	0	0		0				0			1	5				3	0		28
44			2	0			0		1	0	0	1	0	0	0	0	0	0	0	0	0	0	0	0	0	0	0		1	8	0	0		0				0			1	5.9				1	0		29
74			2	0			0		4	0	0	0	0	0	0	0	0	0	0	1	0	0	0	0	1	0	0		1	12	1	1	1	0				1	26.6	1	0						1	1	1
80			1	0			0		4	0	0	0	0	0	0	0	0	0	0	0	0	0	0	1	0	0	0		1	12	1	1	1	0				1	26	1	0						1	1	2
24			1	2			0		0	1	0	0	0	0	0	0	0	0	0	0	0	0	0	0	0	0	0		1	6	0	0		0				0			1	8.8				1	0		1
23			2	2			0		1	0	0	1	0	0	0	0	0	0	0	0	0	0	0	0	0	0	0		1	6	0	0		0				0			1	7.1				1	0		2
47			2	0			0		1	0	0	1	0	0	0	0	0	0	0	0	0	0	0	0	0	0	0		1	6	0	0		0				0			1	0.8				2	0		1
11			1	0			0		1	0	0	1	0	0	0	0	0	0	0	0	0	0	0	0	0	0	0		1	6	0	0		0				0			0						0		2
8			2	0			0		1	0	0	1	0	0	0	0	0	0	0	0	0	0	0	0	0	0	0		1	6	0	0		0				0			0						0		3
51			1	0			0		1	0	0	1	0	0	0	0	0	0	0	0	0	0	0	0	0	0	0		1	6	0	0		0				0			1	0.6				2	0		4
46			2	2			0		0	1	0	0	0	0	0	0	0	0	0	0	0	0	0	0	0	0	0		1	4	0	0		0				0			1	17				1	0		1
47			1	2			0		0	1	0	0	0	0	0	0	0	0	0	0	0	0	0	0	0	0	0		1	4	0	0		0				0			1	14				1	0		2
74			2	0			0		0	0	0	0	0	0	0	0	0	0	0	0	0	0	0	0	0	0	1	DOULEUR THORACIQUE	0		0	0		0				0			0						0		3
40			1	2			0		0	1	0	0	0	0	0	0	0	0	0	0	0	0	0	0	0	0	0		1	4	0	0		0				0			1	14				1	0		4
21			1	1			0		3	0	0	0	0	0	0	1	0	0	0	0	0	0	0	0	0	0	0		1	6	1	1		0				0			1	9.4				1	0		1
7			2	0			0		1	0	0	1	0	0	0	0	0	0	0	0	0	0	0	0	0	0	0		1	6	0	0		0				0			1	2.6				1	0		1
39			2	0			0		1	0	0	1	0	0	0	0	0	0	0	0	0	0	0	0	0	0	0		1	6	0	0		0				0			1	5				1	0		2
12			1	0			0		1	0	0	1	0	0	0	0	0	0	0	0	0	0	0	0	0	0	0		1	6	0	0		0				0			1	2.9				1	0		3
38			1	0			0		2	0	0	0	0	1	0	0	0	0	0	0	0	0	0	0	0	0	0		1	6	0	0		0				0			1	6.1				1	0		4
39			2	0			0		1	0	0	1	0	0	0	0	0	0	0	0	0	0	0	0	0	0	1	ASTH�NIE	1	6	0		1	0				0			1	6.6				2	0		1
38			1	0			0		1	0	0	1	0	0	0	0	0	0	0	0	0	0	0	0	0	0	0		1	6	0		1	0				0			1	6.1				2	0		2
2			2	0			0		0	0	0	0	0	0	0	0	0	0	0	0	0	0	0	0	0	0	1	GROGNON ET IRRITABLE	1		0		1	0				0			1	3.8				2	1	2	3
10			1	0			0		0	1	0	0	0	0	0	0	0	0	0	0	0	0	0	0	0	0	0		1		0		1	0				0			1	10				2	1	2	4
8			2	0			0		4	0	0	1	0	0	0	0	0	0	0	0	1	0	0	0	0	0	0		1		1	1	1	0				0			1	9.8				2	1	2	5
33			1	1			0		2	0	0	1	0	1	0	0	0	0	0	0	0	0	0	0	0	0	1	TROUBLES DU COMPORTEMENT - AGITATION	1	3	0		0	0				0			0						0		1
30			2	2			0		1	0	0	1	0	0	0	0	0	0	0	0	0	0	0	0	0	0	0		1	3	0		0	0				0			0						0		2
92			1	0			0		1	0	0	1	0	0	0	0	0	0	0	0	0	0	0	0	0	0	0		1	.5	0		0	0				0			0						0		1
58			2	0			0		1	0	0	1	0	0	0	0	0	0	0	0	0	0	0	0	0	0	0		0		0		0	0				0			0						0		2
84			2	0			0		1	0	0	1	0	0	0	0	0	0	0	0	0	0	0	0	0	0	0		0		0		0	0				0			0						0		3
15			1	0			0		0	1	0	0	0	0	0	0	0	0	0	0	0	0	0	0	0	0	0		1		0		1	0				0			1	2.7				2	0		1
20			1	0			0		0	1	0	0	0	0	0	0	0	0	0	0	0	0	0	0	0	0	0		2		0		0	0				0			0						0		2
16			1	1		1	0		0	1	0	0	0	0	0	0	0	0	0	0	0	0	0	0	0	0	0		1	6.5	0		1	0				0			1	4.2				2	0		3
38			2	2			0		1	0	0	1	0	0	0	0	0	0	0	0	0	0	0	0	0	0	1	GOUT M�TALLIQUE DANS LA BOUCHE, GORGE IRRIT�E	1		0		1	0				0			1	1.1				2	0		1
40			1	2			0		1	0	0	1	0	0	0	0	0	0	0	0	0	0	0	0	0	0	1	GOUT M�TALLIQUE DANS LA BOUCHE, GORGE IRRIT�E	1		0		1	0				0			1	1.1				2	0		2
8			2	0			0		0	1	0	0	0	0	0	0	0	0	0	0	0	0	0	0	0	0	0		1		0		1	0				0			1	3.7				2	0		3
10			2	0			0		1	0	0	1	0	0	0	0	0	0	0	0	0	0	0	0	0	0	0		1		0			0				0			1	1.7				2	0		4
0		46	1	0			0		0	1	0	0	0	0	0	0	0	0	0	0	0	0	0	0	0	0	0		1	1.5	0		0	0				0			0						0		1
6			1	0			0		0	1	0	0	0	0	0	0	0	0	0	0	0	0	0	0	0	0	0		1	1.5	0		1	0				0			1	10				2	0		2
				2			2		0	1	0	0	0	0	0	0	0	0	0	0	0	0	0	0	0	0	0							0				0			0								1
32			1	1			0		0	1	0	0	0	0	0	0	0	0	0	0	0	0	0	0	0	0	0		1	3	0		1	0				0			1	6.3				2	0		1
0	4	1	1	0			0		0	1	0	0	0	0	0	0	0	0	0	0	0	0	0	0	0	0	0		1		0		1	0				0			1	0.7				2	0		2
40			2	1			0		1	0	0	1	0	0	0	0	0	0	0	0	0	0	0	0	0	0	0		1		0		1	0				0			1	2.3				2	0		3
14			1	0			0		0	1	0	0	0	0	0	0	0	0	0	0	0	0	0	0	0	0	0		1		0		1	0				0			1	2				2	0		4
24			2	1			0		1	0	0	1	0	0	0	0	0	0	0	0	0	0	0	0	0	0	0		1		0		1	0				0			1	3.5				2	0		5
47			2	1		2	0		0	1	0	0	0	0	0	0	0	0	0	0	0	0	0	0	0	0	0		1		0		1	0				0			1	4.3				2	0		6
31			2	0			0		2	0	0	1	1	0	0	0	0	0	0	0	0	0	0	0	0	0	0		1	1.5	0		1	0				0			1	1.1				1	0		1
12			1	2			0		2	0	0	1	0	1	0	0	0	0	0	0	0	0	0	0	0	0	0		2		0		0	0				0			0						0		1
15			1	2			0		2	0	0	1	0	1	0	0	0	0	0	0	0	0	0	0	0	0	0		2		0		0	0				0			0						0		2
41			2	2			0		2	0	0	1	0	1	0	0	0	0	0	0	0	0	0	0	0	0	0		2		0		0	0				0			0						0		3
9			2	0			0		2	0	0	1	0	1	0	0	0	0	0	0	0	0	0	0	0	0	0		2		0		0	0				0			0						0		4
44			2	0			0		0	1	0	0	0	0	0	0	0	0	0	0	0	0	0	0	0	0	0		1	.5	0		0	0				0			0						0		1
11			1	0			0		0	1	0	0	0	0	0	0	0	0	0	0	0	0	0	0	0	0	0		1	.5	0		0	0				0			0						0		2
26			2	0			0		2	0	0	0	0	1	0	0	0	0	0	0	0	0	0	0	0	0	0		1	.5	0		0	0				0			0						0		3
16			1	0			0		0	1	0	0	0	0	0	0	0	0	0	0	0	0	0	0	0	0	0		1	.5	0		0	0				0			0						0		4
45			1	0			0		0	1	0	0	0	0	0	0	0	0	0	0	0	0	0	0	0	0	0		1	2.5	0		1	0				0			1	5				1	0		5
18			1	0			0		0	1	0	0	0	0	0	0	0	0	0	0	0	0	0	0	0	0	0		1	.5	0		0	0				0			0						0		6
16			1	0			0		0	1	0	0	0	0	0	0	0	0	0	0	0	0	0	0	0	0	0		1	.5	0		0	0				0			0						0		7
47			2	0			0		1	0	0	1	0	0	0	0	0	0	0	0	0	0	0	0	0	0	0		1	5	0		1	0				1	6	2	0						0		1
17			2	0			0		1	0	0	1	0	0	0	0	0	0	0	0	0	0	0	0	0	0	0		1	.5	0		1	0				1	0	2	0						0		2
54			1	0			0		0	1	0	0	0	0	0	0	0	0	0	0	0	0	0	0	0	0	0		1	.5	0		1	0				1	3	2	0						0		3
			1	0			0		0	1	0	0	0	0	0	0	0	0	0	0	0	0	0	0	0	0	0		1		0		1	0				1	0	2	0						0		4
27			2	0			0		1	0	0	1	0	0	0	0	0	0	0	0	0	0	0	0	0	0	0		1	2.5	0		1	0				0			1	1.6				2	0		1
0	3	27	2	0			0		0	1	0	0	0	0	0	0	0	0	0	0	0	0	0	0	0	0	0		1	1	0		1	0				0			1	2.8				2	0		2
34			2	0			0		0	1	0	0	0	0	0	0	0	0	0	0	0	0	0	0	0	0	0		0		0		0	0				0			0						0		1
49			2	1			0		0	1	0	0	0	0	0	0	0	0	0	0	0	0	0	0	0	0	0		0		0		0	0				0			0						0		2
20			1	1			0		0	1	0	0	0	0	0	0	0	0	0	0	0	0	0	0	0	0	0		0		0		0	0				0			0						0		3
47			1	0			0		0	1	0	0	0	0	0	0	0	0	0	0	0	0	0	0	0	0	0		0		0		0	0				0			0						0		4
25			1	0			0		0	1	0	0	0	0	0	0	0	0	0	0	0	0	0	0	0	0	0		0		0		0	0				0			0						0		5
26			1	1			0		0	1	0	0	0	0	0	0	0	0	0	0	0	0	0	0	0	0	0		0		0		0	0				0			0						0		6
46			1	0			0		0	1	0	0	0	0	0	0	0	0	0	0	0	0	0	0	0	0	0		0		0		0	0				0			0						0		7
35			2	1			0		0	1	0	0	0	0	0	0	0	0	0	0	0	0	0	0	0	0	0		0		0		0	0				0			0						0		8
30			1	0			0		0	1	0	0	0	0	0	0	0	0	0	0	0	0	0	0	0	0	0		0		0		0	0				0			0						0		9
48			1	0			0		0	1	0	0	0	0	0	0	0	0	0	0	0	0	0	0	0	0	0		1		0		1	0				0			1	3.5				1	0		10
37			1	0			0		0	1	0	0	0	0	0	0	0	0	0	0	0	0	0	0	0	0	0		0		0		0	0				0			0						0		11
54			1	1			0		0	1	0	0	0	0	0	0	0	0	0	0	0	0	0	0	0	0	0		0		0		0	0				0			0						0		12
34			1	0			0		0	1	0	0	0	0	0	0	0	0	0	0	0	0	0	0	0	0	0		1		0		1	0				0			1	3				2	0		13
24			1	0			0		0	1	0	0	0	0	0	0	0	0	0	0	0	0	0	0	0	0	0		0		0		0	0				0			0						0		14
58			2	2			0		0	1	0	0	0	0	0	0	0	0	0	0	0	0	0	0	0	0	0		0		0		0	0				0			0						0		15
27			1	1			0		0	1	0	0	0	0	0	0	0	0	0	0	0	0	0	0	0	0	0		0		0		0	0				0			0						0		16
26			1	1			0		0	1	0	0	0	0	0	0	0	0	0	0	0	0	0	0	0	0	0		0		0		0	0				0			0						0		17
36			1	0			0		0	1	0	0	0	0	0	0	0	0	0	0	0	0	0	0	0	0	0		0		0		0	0				0			0						0		18
26			2	0			0		0	1	0	0	0	0	0	0	0	0	0	0	0	0	0	0	0	0	0		0		0		0	0				0			0						0		19
35			1	1			0		0	1	0	0	0	0	0	0	0	0	0	0	0	0	0	0	0	0	0		1		0		1	0				0			1	3				2	0		20
57			1	0			0		0	1	0	0	0	0	0	0	0	0	0	0	0	0	0	0	0	0	0		0		0		0	0				0			0						0		21
21			1	1			0		0	1	0	0	0	0	0	0	0	0	0	0	0	0	0	0	0	0	0		0		0		0	0				0			0						0		22
			2	2			0		0	1	0	0	0	0	0	0	0	0	0	0	0	0	0	0	0	0	0		0		0		0	0				0			0						0		1
35			1	2			0		0	1	0	0	0	0	0	0	0	0	0	0	0	0	0	0	0	0	0		2		0		1	0				0			1	1				1	0		1
35			2	2			0		0	1	0	0	0	0	0	0	0	0	0	0	0	0	0	0	0	0	0		2				1	0				0			1	2				1	0		2
5			1	0			0		0	1	0	0	0	0	0	0	0	0	0	0	0	0	0	0	0	0	0		1	2	0		1	0				0			1	3				1	0		3
3			1	0			0		0	0	0	0	0	0	0	0	0	0	0	0	0	0	0	0	0	0	1	DOULEUR ABDOMINALE	1	1	0		1	0				0			1	1				1	0		4
38			2	0			0		1	0	0	1	0	0	0	0	0	0	0	0	0	0	0	0	0	0	0		0		0		0	0				0			0						0		1
4			2	0			0		0	1	0	0	0	0	0	0	0	0	0	0	0	0	0	0	0	0	0		0		0		1	0				0			1	3				1	0		2
2			1	0			0		0	1	0	0	0	0	0	0	0	0	0	0	0	0	0	0	0	0	0		0		0		1	0				0			1	3				1	0		3
44			1	0			0		0	1	0	0	0	0	0	0	0	0	0	0	0	0	0	0	0	0	0		0		0		0	0				0			0						0		4
3			2	0			0		0	1	0	0	0	0	0	0	0	0	0	0	0	0	0	0	0	0	0		0		0		1	0				0			1	5				1	0		5
1	11		1	0			0		0	1	0	0	0	0	0	0	0	0	0	0	0	0	0	0	0	0	0		1	6	0		1	0				0			1	3.5				1	0		1
10			2	0			0		1	0	0	1	0	0	0	0	0	0	0	0	0	0	0	0	0	0	0		1	6	0		1	1	93		1	0			1	10.2				1	0		2
7			1	0			0		3	0	0	0	0	0	0	1	0	0	0	0	0	0	0	0	0	0	0		1		1	1	1	1	83		1	0			0						0		3
30			2	0			0		2	0	0	1	0	1	0	0	0	0	0	0	0	0	0	0	0	0	0		1	12	0		1	1	115		1	0			1	6.2				2	0		4
3			1	0			0		0	1	0	0	0	0	0	0	0	0	0	0	0	0	0	0	0	0	0		1	6	0		1	0				0			1	7.2				1	0		5
43			1	0			0		0	1	0	0	0	0	0	0	0	0	0	0	0	0	0	0	0	0	0		1	4.5	0		1	1	254		1	0			0						0		6
41			2	2			0		2	0	0	1	1	0	0	0	0	0	0	0	0	0	0	0	0	0	0		0		0		0	0				0			0						0		1
1	10	9	1	0			0		0	1	0	0	0	0	0	0	0	0	0	0	0	0	0	0	0	0	0		0		0		0	0				0			0						0		2
12			2	0			0		0	1	0	0	0	0	0	0	0	0	0	0	0	0	0	0	0	0	0		0		0		0	0				0			0						0		3
31			1	2			0		0	1	0	0	0	0	0	0	0	0	0	0	0	0	0	0	0	0	0		0		0		0	0				0			0						0		4
74			1	2			0		1	0	0	1	0	0	0	0	0	0	0	0	0	0	0	0	0	0	0		2		0		1	0				0			1	1				3	0		1
32			2	2			0		2	0	0	0	1	0	0	0	0	0	0	0	0	0	0	0	0	0	0		0		0		0	0				0			0						0		1
37			1	2			0		2	0	0	0	1	0	0	0	0	0	0	0	0	0	0	0	0	0	0		0		0		0	0				0			0						0		2
32			2	2			0		2	0	0	0	1	0	0	0	0	0	0	0	0	0	0	0	0	0	0		0		0		0	0				0			0						0		3
1	11		1	0			0		2	0	0	0	0	1	0	0	0	0	0	0	0	0	0	0	0	0	0		2		0		1	0				0			1	2				3	0		1
62			2	2			0		2	0	0	1	0	1	0	0	0	0	0	0	0	0	0	0	0	0	0		2		0		0	0				0			0						0		2
33			2	2			0		2	0	0	1	0	1	0	0	0	0	0	0	0	0	0	0	0	0	0		2		0		0	0				0			0						0		3
34			1	2			0		0	1	0	0	0	0	0	0	0	0	0	0	0	0	0	0	0	0	0		2		0		0	0				0			0						0		4
6			1	0			0		2	0	0	1	0	1	0	0	0	0	0	0	0	0	0	0	0	0	0		2		0		1	0				0			1	2				3	0		5
31			2	0			0		1	0	0	1	0	0	0	0	0	0	0	0	0	0	0	0	0	0	0		0		0		1	0				0			1	8				1	0		1
12			1	0			0		1	0	0	1	0	0	0	0	0	0	0	0	0	0	0	0	0	0	0		0		0		1	0				0			1	0.9				1	0		2
14			1	0			0		1	0	0	1	0	0	0	0	0	0	0	0	0	0	0	0	0	0	0		0		0		1	0				0			1	1				1	0		3
58			2	2			0		2	0	0	1	1	0	0	0	0	0	0	0	0	0	0	0	0	0	0		1		0		0	0				0			0						0		1
36			1	1	20		0		2	0	0	1	1	0	0	0	0	0	0	0	0	0	0	0	0	0	0		1		0		0	0				0			0						0		2
83			1	2			0		0	1	0	0	0	0	0	0	0	0	0	0	0	0	0	0	0	0	0		1		2		0	0				0			0						2		1
69			2	2			0		0	1	0	0	0	0	0	0	0	0	0	0	0	0	0	0	0	0	0		1		0		1	0				0			1	16.6				2	0		2
27			1	1		3	0		2	0	1	1	1	0	0	0	0	0	0	0	0	0	0	0	0	0	1	PHOTOPHOBIE ET HYPERACOUSIE	1	2.5	0		1	0				0			1	3.6				2	0		1
2			1	0			0		0	1	0	0	0	0	0	0	0	0	0	0	0	0	0	0	0	0	0		1	9	0		1	0				0			1	9.7				2	0		1
3			2	0			0		1	0	0	1	0	0	0	0	0	0	0	0	0	0	0	0	0	0	0		1	9	0		1	0				0			1	5				2	0		2
44			1	0			0		1	0	0	1	0	0	0	0	0	0	0	0	0	0	0	0	0	0	0		1	9	0		1	0				0			1	2.4				2	0		3
30			2	0			0		3	0	0	1	0	0	0	1	0	0	0	0	0	0	0	0	0	0	0		1	9	0		1	0				0			1	12				2	0		4
31			1	1		3	0		0	1	0	0	0	0	0	0	0	0	0	0	0	0	0	0	0	0	0		0		0		1	0				1	2	1	0						0		1
2			2	0			0		0	1	0	0	0	0	0	0	0	0	0	0	0	0	0	0	0	0	0		1	1	0		1	0				0			1	1.9				2	1	2	2
33			2	0			0		0	1	0	0	0	0	0	0	0	0	0	0	0	0	0	0	0	0	0		1	6	0		1	0				0			1	5.5				2	1	2	3
78			1	0			0		0	0	0	0	0	0	0	0	0	0	0	0	0	0	0	0	0	0	1	HYPOTHERMIE	1		1	1	0	0				0			0						1	2	1
74			2	0			0		4	0	0	0	0	0	0	0	0	0	0	0	0	1	1	1	0	0	1	HYPOTHERMIE	1		1	1	0	0				0			0						1		2
7			1	0			0		1	0	0	1	0	0	0	0	0	0	0	0	0	0	0	0	0	0	0		1	1	0		1	0				0			1	1				2	0		1
41			2	1		2	0		2	0	0	1	0	1	0	0	0	0	0	0	0	0	0	0	0	0	0		1	1.5	0		1	0				0			1	4.4				2	0		2
44			1	1		3	0		1	0	0	1	0	0	0	0	0	0	0	0	0	0	0	0	0	0	0		1	1.5	0		1	0				0			1	5.4				2	0		3
56			2	0			0		0	1	0	0	0	0	0	0	0	0	0	0	0	0	0	0	0	0	0		1	3	0		1	0				0			1	3.1				1	0		1
21			2	2			0		0	0	0	0	0	0	0	0	0	0	0	0	0	0	0	0	0	0	1	NET FREINAGE EXPIRATOIRE	1	3	0		1	0				0			1	4				2	0		2
64			1	0			0		0	1	0	0	0	0	0	0	0	0	0	0	0	0	0	0	0	0	0		1	3	0		1	0				0			1	3.8				1	0		3
14			1	0			0		0	1	0	0	0	0	0	0	0	0	0	0	0	0	0	0	0	0	0		0		0		0	0				0			0						0		1
			2	0			0		1	0	0	1	0	0	0	0	0	0	0	0	0	0	0	0	0	0	0		0		0		0	0				0			0						0		2
6			2	0			0		0	1	0	0	0	0	0	0	0	0	0	0	0	0	0	0	0	0	0		0		0		0	0				0			0						0		3
47			1	2			0		0	1	0	0	0	0	0	0	0	0	0	0	0	0	0	0	0	0	0		0		0		0	0				0			0						0		4
15			2	0			0		0	1	0	0	0	0	0	0	0	0	0	0	0	0	0	0	0	0	0		1		0		0	0				0			0						0		1
47			2	1		1	0		3	0	0	1	1	0	0	1	0	0	0	0	0	0	0	0	0	0	1	TACHYCARDIE	1		1	1	1	0				0			1	28				1	1	2	2
24			1	1			0		2	0	0	1	0	1	0	0	0	0	0	0	0	0	0	0	0	0	0		1	3	0		1	0				0			1	14				2	0		1
38			1	0			0		2	0	0	1	1	1	0	0	0	0	0	0	0	0	0	0	0	0	0		1	3	0		1	0				0			1	13				2	0		2
39			1	2			0		0	1	0	0	0	0	0	0	0	0	0	0	0	0	0	0	0	0	0		0		0		0	0				0			0						0		1
39			1	1		3	0		1	0	0	1	0	0	0	0	0	0	0	0	0	0	0	0	0	0	0		0		0		1	0				0			1	8.7				1	0		1
				2			2		0	1	0	0	0	0	0	0	0	0	0	0	0	0	0	0	0	0	0							0				0			0								1
				2			2		0	1	0	0	0	0	0	0	0	0	0	0	0	0	0	0	0	0	0							0				0			0								2
				2			2		0	1	0	0	0	0	0	0	0	0	0	0	0	0	0	0	0	0	0							0				0			0								3
18			2	0			0		0	1	0	0	0	0	0	0	0	0	0	0	0	0	0	0	0	0	0		2		0		1	0				0			1	1.1				1	0		4
50			2	0			0		0	1	0	0	0	0	0	0	0	0	0	0	0	0	0	0	0	0	0		1	5	0		1	0				0			1	3.9				2	0		5
				2			2		0	1	0	0	0	0	0	0	0	0	0	0	0	0	0	0	0	0	0							0				0			0								6
52			1	2			0		0	0	0	0	0	0	0	0	0	0	0	0	0	0	0	0	0	0	1	DOULEUR THORACIQUE, DYSPN�E	1		0		1	0				0			1	14.3				2	1	2	1
10			2	0			0		0	1	0	0	0	0	0	0	0	0	0	0	0	0	0	0	0	0	0		1		0		1	0				1	11	1	1	2.5				2	0		2
12			1	0			0		0	1	0	0	0	0	0	0	0	0	0	0	0	0	0	0	0	0	0		1		0		1	0				1	8	1	1	1.7				2	0		3
47			2	2			0		3	0	0	0	1	1	0	1	0	0	0	0	0	0	0	0	0	0	1	TACHYCARDIE, DIPLOPIE	1		1	1	1	0				0			1	23				2	1	2	4
6			2	0			0		0	1	0	0	0	0	0	0	0	0	0	0	0	0	0	0	0	0	0		1		0		1	0				1	1	1	1	1.2				2	0		5
40			2	2			0		0	1	0	0	0	0	0	0	0	0	0	0	0	0	0	0	0	0	0		1		0		1	0				0			1	0.9				2	0		1
2			2	0			0		0	1	0	0	0	0	0	0	0	0	0	0	0	0	0	0	0	0	0		1		0		1	0				0			1	0.8				2	0		2
42			1	2			0		1	0	0	1	0	0	0	0	0	0	0	0	0	0	0	0	0	0	0		1		0		1	0				0			1	1.3				2	0		3
44			2	1			0		2	0	0	1	0	1	0	0	0	0	0	0	0	0	0	0	0	0	0		0		0		0	0				0			0						0		1
14			2	0			0		1	0	0	1	0	0	0	0	0	0	0	0	0	0	0	0	0	0	0		0		0		0	0				0			0						0		2
35			1	1			0		0	1	0	0	0	0	0	0	0	0	0	0	0	0	0	0	0	0	0		0		0	0		0				0			1	6.9				1	1		1
				2			2		0	1	0	0	0	0	0	0	0	0	0	0	0	0	0	0	0	0	0		0		0	0		0				0			0						0		1
				2			2		0	1	0	0	0	0	0	0	0	0	0	0	0	0	0	0	0	0	0		0		0	0		0				0			0						0		2
				2			2		0	1	0	0	0	0	0	0	0	0	0	0	0	0	0	0	0	0	0		0		0	0		0				0			0						0		3
76			2	0			0		0	0	0	0	0	0	0	0	0	0	0	0	0	0	0	0	0	0	1		1	6	0	0		0				0			1	29				3	0		1
8			1	0			2		0	1	0	0	0	0	0	0	0	0	0	0	0	0	0	0	0	0	0		0		0	0		0				0			0						0		1
31			1	2			2		0	1	0	0	0	0	0	0	0	0	0	0	0	0	0	0	0	0	0		0		0	0		0				0			0						0		2
1			1	0			0		0	1	0	0	0	0	0	0	0	0	0	0	0	0	0	0	0	0	0		0		0	0		0				0			0						0		3
0			1	0			0		0	1	0	0	0	0	0	0	0	0	0	0	0	0	0	0	0	0	0		0		0	0		0				0			0						0		4
30			2	2			2		0	1	0	0	0	0	0	0	0	0	0	0	0	0	0	0	0	0	0		0		0	0		0				0			0						0		5
				2			2		0	1	0	0	0	0	0	0	0	0	0	0	0	0	0	0	0	0	0		0		0	0		0				0			0						0		1
51			1	0			1	1	5	1	0	0	0	0	0	0	0	0	0	0	0	0	0	0	0	0	0		0		0	0		0				0			0						0		1
27			1	2			0		2	0	0	0	0	1	0	0	0	0	0	0	0	0	0	0	0	0	0		0		0	0		0				0			1	2.2				1	0		1
53			1	0			0		0	1	0	0	0	0	0	0	0	0	0	0	0	0	0	0	0	0	0		1		0	0		0				0			0						0		1
40			2	0			0		0	1	0	0	0	0	0	0	0	0	0	0	0	0	0	0	0	0	0		0		0	0		0				0			0						0		2
26			1	0			2		0	1	0	0	0	0	0	0	0	0	0	0	0	0	0	0	0	0	0		1	4	0	0		0				0			0						0		3
23			1	0			0		0	1	0	0	0	0	0	0	0	0	0	0	0	0	0	0	0	0	0		0		0	0		0				0			0						0		4
38			1	0			0		0	0	0	0	0	0	0	0	0	0	0	0	0	0	0	0	0	0	1		1	6	0	0		0				0			1	25.5				1	0		1
10			1	0			0		0	1	0	0	0	0	0	0	0	0	0	0	0	0	0	0	0	0	0		1		0	0		0				0			1	9.9				3	0		1
7			2	0			0		0	1	0	0	0	0	0	0	0	0	0	0	0	0	0	0	0	0	0		1	6	0	0		0				0			1	8.6				1	0		2
39			1	0			0		1	0	0	1	0	0	0	0	0	0	0	0	0	0	0	0	0	0	0		1	6	0	0		0				0			1	16				3	0		3
39			1	0			0		1	0	0	1	0	0	0	0	0	0	0	0	0	0	0	0	0	0	0		1	6	0	0		0				0			1	16				3	0		4
12			1	2			2		1	0	0	1	0	0	0	0	0	0	0	0	0	0	0	0	0	0	0		1	6	0	0		0				0			1	12.8				3	0		5
				2			0		0	1	0	0	0	0	0	0	0	0	0	0	0	0	0	0	0	0	0		1	6	0	0		0				0			0						0		1
34			2	1			0		0	1	0	0	0	0	0	0	0	0	0	0	0	0	0	0	0	0	0		1	12	1	1		0				0			1	21				1	1		2
			1	2			0		0	1	0	0	0	0	0	0	0	0	0	0	0	0	0	0	0	0	0		1	6	0	0		0				0			0						0		3
			2	2			2		0	1	0	0	0	0	0	0	0	0	0	0	0	0	0	0	0	0	0		0		0	0		0				0			0						0		1
9			2	0			0		0	1	0	0	0	0	0	0	0	0	0	0	0	0	0	0	0	0	0		1	6	0	0		0				0			1	6.7				1	0		1
46			2	0			0		1	0	0	1	0	0	0	0	0	0	0	0	0	0	0	0	0	0	0		1	6	0	0		0				0			1	16				1	0		2
44			1	2			0		1	0	0	1	0	0	0	0	0	0	0	0	0	0	0	0	0	0	0		1	6	0	0		0				0			1	15				1	0		3
78			2	0			0		1	0	0	1	0	0	0	0	0	0	0	0	0	0	0	0	0	0	0		1	3	0	0		0				0			1	0.1				1	0		1
94			2	0			0		0	1	0	0	0	0	0	0	0	0	0	0	0	0	0	0	0	0	0		0		0	0		0				0			0						0		1
9			2	0			0		0	1	0	0	0	0	0	0	0	0	0	0	0	0	0	0	0	0	0		1	6	0	0		0				0			1	6.7				3	0		1
70			2	0			0		0	0	0	0	0	0	0	0	0	0	0	0	0	0	0	0	0	0	1		1	12	1	1		0				0			1	15.2				1	1		2
41			2	1	3		0		0	1	0	0	0	0	0	0	0	0	0	0	0	0	0	0	0	0	0		1	9	0	0		0				0			1	9				3	0		3
12			2	0			0		1	0	0	1	0	0	0	0	0	0	0	0	0	0	0	0	0	0	0		1	6	0	0		0				0			1	5.2				1	0		4
68			2	0			0		1	0	0	1	0	0	0	0	0	0	0	0	0	0	0	0	0	0	0		1	6	0	0		0				0			1	14.5				1	0		5
80			2	2			0		0	1	0	0	0	0	0	0	0	0	0	0	0	0	0	0	0	0	0		0		0	0		0				0			0						0		1
17			2	2			0		0	1	0	0	0	0	0	0	0	0	0	0	0	0	0	0	0	0	0		0		0	0		0				0			0						0		2
28			2	0			0		0	1	0	0	0	0	0	0	0	0	0	0	0	0	0	0	0	0	0		1	6	0	0		0				0			0						0		1
3			1	0			0		0	1	0	0	0	0	0	0	0	0	0	0	0	0	0	0	0	0	0		1	6	0	0		0				0			0						0		2
30			1	2			0		0	1	0	0	0	0	0	0	0	0	0	0	0	0	0	0	0	0	0		1	6	0	0		0				0			0						0		3
53			1	0			0		0	0	0	0	0	0	0	0	0	0	0	0	0	0	0	0	0	0	1		1	6	0	0		0				0			1	1.4				3	0		1
41			2	0			0		0	1	0	0	0	0	0	0	0	0	0	0	0	0	0	0	0	0	0		1	6	0	0		0				0			0						0		2
13			1	0			0		0	1	0	0	0	0	0	0	0	0	0	0	0	0	0	0	0	0	0		1		0	0		0				0			0						0		1
13			1	0			0		0	1	0	0	0	0	0	0	0	0	0	0	0	0	0	0	0	0	0		1		0	0		0				0			0						0		2
46			2	2			0		1	0	0	1	0	0	0	0	0	0	0	0	0	0	0	0	0	0	0		1	12	1	1		0				0			1	20.8				1	1		3
42			1	2			0		1	0	0	1	0	0	0	0	0	0	0	0	0	0	0	0	0	0	0		1	12	1	1		0				0			1	20.7				1	1		4
48			2	1	10		0		1	0	0	1	0	0	0	0	0	0	0	0	0	0	0	0	0	0	0		1	6	0	0		0				0			1	4.7				3	0		1
47			1	1	20		0		2	0	0	0	0	1	0	0	0	0	0	0	0	0	0	0	0	0	0		1	6	0	0		0				0			1	7				3	0		2
8			1	2			0		0	1	0	0	0	0	0	0	0	0	0	0	0	0	0	0	0	0	0		1	6	0	0		0				0			1	3.6				1	0		1
9			2	0			0		1	0	0	1	0	0	0	0	0	0	0	0	0	0	0	0	0	0	0		1	6	0	0		0				0			1	9.3				3	0		2
8			1	0			0		0	1	0	0	0	0	0	0	0	0	0	0	0	0	0	0	0	0	0		1	6	0	0		0				0			1	8.4				1	0		3
8			1	0			0		0	1	0	0	0	0	0	0	0	0	0	0	0	0	0	0	0	0	0		1	6	0	0		0				0			1	3.6				1	0		4
11			1	0			0		0	1	0	0	0	0	0	0	0	0	0	0	0	0	0	0	0	0	0		1		0	0		0				0			1	8				1	0		5
8			1	0			0		0	1	0	0	0	0	0	0	0	0	0	0	0	0	0	0	0	0	0		1	6	0	0		0				0			1	2.6				3	0		6
8			1	0			0		0	1	0	0	0	0	0	0	0	0	0	0	0	0	0	0	0	0	0		1	6	0	0		0				0			1	8.3				3	0		7
9			1	0			0		0	1	0	0	0	0	0	0	0	0	0	0	0	0	0	0	0	0	0		1	6	0	0		0				0			1	2.1				3	0		8
45			1	0			0		0	1	0	0	0	0	0	0	0	0	0	0	0	0	0	0	0	0	0		1	6	0	0		0				0			1	8.9				1	0		9
8			1	0			0		0	1	0	0	0	0	0	0	0	0	0	0	0	0	0	0	0	0	0		1	6	0	0		0				0			1	4				3	0		10
45			1	2			0		0	1	0	0	0	0	0	0	0	0	0	0	0	0	0	0	0	0	0		1	6	0	0		0				0			1	5				1	0		1
65			1	0			0		2	0	0	0	0	1	0	0	0	0	0	0	0	0	0	0	0	0	0		1	6	0	0		0				0			1	27				3	0		2
20			2	0			2		0	1	0	0	0	0	0	0	0	0	0	0	0	0	0	0	0	0	0		1	6	0	0		0				0			1	5				3	0		3
22			1	0			0		0	1	0	0	0	0	0	0	0	0	0	0	0	0	0	0	0	0	0		1	4	0	0		0				0			1	1				3	0		4
47			2	0			0		0	1	0	0	0	0	0	0	0	0	0	0	0	0	0	0	0	0	0		1	4	0	0		0				0			1	1				1	0		5
16			1	0			0		0	0	0	0	0	0	0	0	0	0	0	0	0	0	0	0	0	0	1		1	6	0	0		0				0			1	21				3	0		6
68			2	2			0		0	1	0	0	0	0	0	0	0	0	0	0	0	0	0	0	0	0	0		1	6	0	0		0				0			1	2				3	0		7
23			2	2			0		0	0	0	0	0	0	0	0	0	0	0	0	0	0	0	0	0	0	1		1	6	0	0		0				0			1	18				1	0		8
75			1	2			0		0	1	0	0	0	0	0	0	0	0	0	0	0	0	0	0	0	0	0		1	6	0	0		0				0			1	1				1	0		9
21			1	2			0		0	1	0	0	0	0	0	0	0	0	0	0	0	0	0	0	0	0	0		1	6	0	0		0				0			1	8				1	0		10
51			1	2			2		0	1	0	0	0	0	0	0	0	0	0	0	0	0	0	0	0	0	0		1	6	0	0		0				0			1	1				3	0		11
20			2	0			0		3	0	0	0	0	0	0	1	0	0	0	0	0	0	0	0	0	0	0		1	12	1	1		0				0			1	15				3	1		12
			2	2			0		0	1	0	0	0	0	0	0	0	0	0	0	0	0	0	0	0	0	0		0		0	0		0				0			0						0		1
3			2	2			0		2	0	0	0	0	1	0	0	0	0	0	0	0	0	0	0	0	0	0		0		0	0		0				0			0						0		2
			1	2			0		1	0	1	0	0	0	0	0	0	0	0	0	0	0	0	0	0	0	0		0		0	0		0				0			0						0		3
23			1	1	10		0		2	0	0	0	0	1	0	0	0	0	0	0	0	0	0	0	0	0	0		1	4	0	0		0				0			1	4				1	0		1
2			2	1	10		0		0	1	0	0	0	0	0	0	0	0	0	0	0	0	0	0	0	0	0		1	4	0	0		0				0			1	5.8				1	0		2
4			1	1	10		0		0	1	0	0	0	0	0	0	0	0	0	0	0	0	0	0	0	0	0		1	4	0	0		0				0			1	7.6				1	0		3
24			1	1	10		0		2	0	0	0	0	1	0	0	0	0	0	0	0	0	0	0	0	0	0		1	4	0	0		0				0			0						0		4
36			1	1	50		0		0	1	0	0	0	0	0	0	0	0	0	0	0	0	0	0	0	0	0		1	4	0	0		0				0			1	5.9				1	0		5
15			1	1	10		0		2	0	0	0	0	1	0	0	0	0	0	0	0	0	0	0	0	0	0		1	4	0	0		0				0			0						0		6
24			2	1	10		0		1	0	0	1	0	0	0	0	0	0	0	0	0	0	0	0	0	0	0		1	4	1	1		0				0			1	4				1	1		7
24			1	1	10		0		2	0	0	0	0	1	0	0	0	0	0	0	0	0	0	0	0	0	0		1	4	0	0		0				0			0						0		8
33			1	1	10		0		0	1	0	0	0	0	0	0	0	0	0	0	0	0	0	0	0	0	0		1	4	0	0		0				0			1	5.6				1	0		9
31			1	0			0		0	0	0	0	0	0	0	0	0	0	0	0	0	0	0	0	0	0	1		1	6	1	1		0				0			1	16				1	1		1
42			1	0			0		0	0	0	0	0	0	0	0	0	0	0	0	0	0	0	0	0	0	1		1	6	0	0		0				0			1	20				1	1		2
22			2	2			0		2	0	0	0	0	1	0	0	0	0	0	0	0	0	0	0	0	0	0		0		1	1		0				0			1	2.7				3	1		1
59			2	0			2		0	1	0	0	0	0	0	0	0	0	0	0	0	0	0	0	0	0	0		0		0	0		0				0			1	1				3	0		1
85			2	0			2		2	0	0	0	0	1	0	0	0	0	0	0	0	0	0	0	0	0	0		1	6	0	0		0				0			1	1.5				1	1		2
62			1	2			2		0	1	0	0	0	0	0	0	0	0	0	0	0	0	0	0	0	0	0		0		0	0		0				0			1	1				3	0		3
52			2	2			0		1	0	0	1	0	0	0	0	0	0	0	0	0	0	0	0	0	0	0		1	9	0	0		0				0			1	15				1	0		1
87			2	0			0		1	0	0	1	0	0	0	0	0	0	0	0	0	0	0	0	0	0	0		1	6	0	0		0				0			1	16.2				1	0		1
44			1	2			0		0	0	0	0	0	0	0	0	0	0	0	0	0	0	0	0	0	0	1		1	4	0	0		0				0			1	21				1	0		1
64			1	0			0		0	1	0	0	0	0	0	0	0	0	0	0	0	0	0	0	0	0	0		1	2	0	0		0				0			1	13.5				1	0		1
91			2	0			1	1	5	1	0	0	0	0	0	0	0	0	0	0	0	0	0	0	0	0	0		0		0	0		0				0			0						0		2
72			2	2			0		1	0	1	0	0	0	0	0	0	0	0	0	0	0	0	0	0	0	0		1		0	0		0				0			1	24.1				1	0		1
27				2			2		2	0	0	0	0	1	0	0	0	0	0	0	0	0	0	0	0	0	0		0		0	0		0				0			1	7.3				3	0		1
8			1	0			0		0	1	0	0	0	0	0	0	0	0	0	0	0	0	0	0	0	0	0		1	1	0	0		0				0			1	3.4				1	0		1
11			2	2			0		0	1	0	0	0	0	0	0	0	0	0	0	0	0	0	0	0	0	0		1	1	0	0		0				0			1	3.7				1	0		2
48			1	2			0		1	0	0	1	0	0	0	0	0	0	0	0	0	0	0	0	0	0	0		1	1	0	0		0				0			1	3.7				1	0		3
47			2	2			0		0	1	0	0	0	0	0	0	0	0	0	0	0	0	0	0	0	0	0		1	1	0	0		0				0			1	5.6				1	0		4
48			1	0			0		1	0	0	1	0	0	0	0	0	0	0	0	0	0	0	0	0	0	0		1	6	0	0		0				0			1	17				1	0		1
28			2	0			0		1	0	0	1	0	0	0	0	0	0	0	0	0	0	0	0	0	0	0		1	6	0	0		0				0			1	14				1	0		2
37			1	1	20		0		3	0	0	0	0	0	1	0	0	0	0	0	0	0	0	0	0	0	0		1	12	1	1		0				0			1	33.7				1	1		1
8			2	0			0		3	0	0	0	0	0	1	0	0	0	0	0	0	0	0	0	0	0	0		1	12	1	1		0				0			1	4.3				1	1		1
33			2	0			0		0	1	0	0	0	0	0	0	0	0	0	0	0	0	0	0	0	0	0		1	12	1	1		0				0			1	10.4				1	1		2
5			2	0			0		0	1	0	0	0	0	0	0	0	0	0	0	0	0	0	0	0	0	0		1	12	1	1		0				0			1	4.8				1	1		3
59			2	0			0		0	0	0	0	0	0	0	0	0	0	0	0	0	0	0	0	0	0	1		1	6	0	0		0				0			1	15.5				1	0		1
61			1	0			0		0	0	0	0	0	0	0	0	0	0	0	0	0	0	0	0	0	0	1		1	6	0	0		0				0			1	15.7				1	0		2
45			2	2			0		1	0	1	0	0	0	0	0	0	0	0	0	0	0	0	0	0	0	0		1	9	0	0		0				0			1	7				1	0		1
45			2	2			0		1	0	0	1	0	0	0	0	0	0	0	0	0	0	0	0	0	0	0		1	9	0	0		0				0			1	7				1	0		2
45			2	2			0		1	0	0	1	0	0	0	0	0	0	0	0	0	0	0	0	0	0	0		1	9	0	0		0				0			1	7				1	0		3
45			2	2			0		1	0	1	0	0	0	0	0	0	0	0	0	0	0	0	0	0	0	0		1	9	0	0		0				0			1	7				1	0		4
34			1	2			0		0	0	0	0	0	0	0	0	0	0	0	0	0	0	0	0	0	0	1		0		0	0		0				0			0						0		1
0	3		1	0			0		0	1	0	0	0	0	0	0	0	0	0	0	0	0	0	0	0	0	0		0		0	0		0				0			0						0		2
2			2	0			0		0	0	0	0	0	0	0	0	0	0	0	0	0	0	0	0	0	0	1	changement de comportement	1	9	0	0		0				0			1	2.2				3	0		3
33			2	2			0		1	0	1	0	0	0	0	0	0	0	0	0	0	0	0	0	0	0	0		1	6	0	0		0				0			1	4.1				3	0		4
12			1	0			0		0	1	0	0	0	0	0	0	0	0	0	0	0	0	0	0	0	0	0		1	6	0	0		0				0			0						0		1
12			1	0			0		0	1	0	0	0	0	0	0	0	0	0	0	0	0	0	0	0	0	0		1	6	0	0		0				0			0						0		2
14			2	0			0		1	0	0	1	0	0	0	0	0	0	0	0	0	0	0	0	0	0	0		1	6	0	0	1	1	200		1	0			0						0		3
25			1	0			0		0	1	0	0	0	0	0	0	0	0	0	0	0	0	0	0	0	0	0		1	6	0	0		0				0			1	8				1	0		4
49			2	0			0		2	0	0	0	0	1	0	0	0	0	0	0	0	0	0	0	0	0	0		1	6	0	0		0				0			1	6.6				1	0		5
16			2	0			0		0	1	0	0	0	0	0	0	0	0	0	0	0	0	0	0	0	0	0		1	6	0	0		0				0			1	6.2				1	0		6
60			1	0			0		3	0	0	0	0	0	0	1	0	0	0	0	0	0	0	0	0	0	0		1	12	1	1		0				0			1	17.4				1	1		7
49			1	2			0		0	0	0	0	0	0	0	0	0	0	0	0	0	0	0	0	0	0	1		1	12	1	1		0				0			1	21.9				1	1		1
28			2	2			0		0	1	0	0	0	0	0	0	0	0	0	0	0	0	0	0	0	0	0		0		0	0		0				0			0						0		1
39			2	2			0		0	0	0	0	0	0	0	0	0	0	0	0	0	0	0	0	0	0	1	somnelence	1	6	0	0		0				0			1	29.4				1	0		1
46			2	2			0		0	0	0	0	0	0	0	0	0	0	0	0	0	0	0	0	0	0	1	somnelence	1	6	0	0		0				0			1	34.3				1	0		2
			1	2			0		3	0	0	0	0	0	0	1	0	0	0	0	0	0	0	0	0	0	0		1	12	1	1		0				0			1	31.2				1	1		1
81			2	2			0		0	1	0	0	0	0	0	0	0	0	0	0	0	0	0	0	0	0	0		1	9	0	0		0				0			1	6.8				1	0		1
85			1	0			0		0	1	0	0	0	0	0	0	0	0	0	0	0	0	0	0	0	0	0		1	9	0	0		0				0			1	7.4				1	0		2
61			1	2			0		3	0	0	0	0	0	0	1	0	0	0	0	0	0	0	0	0	0	0		1	12	1	1		0				0			0						1		1
21			1	2			0		0	1	0	0	0	0	0	0	0	0	0	0	0	0	0	0	0	0	0		1	6	0	0		0				0			1	25				1	0		2
36			1	0			0		0	1	0	0	0	0	0	0	0	0	0	0	0	0	0	0	0	0	0		1	6	0	0		0				0			1	10				1	0		1
33			2	0			0		0	1	0	0	0	0	0	0	0	0	0	0	0	0	0	0	0	0	0		1	6	0	0		0				0			1	5.5				1	0		2
1			1	0			0		0	1	0	0	0	0	0	0	0	0	0	0	0	0	0	0	0	0	0		1	6	0	0		0				0			1	5.6				1	0		3
6			2	0			0		0	1	0	0	0	0	0	0	0	0	0	0	0	0	0	0	0	0	0		1	6	0	0		0				0			1	10				1	0		4
11			1	2			0		1	0	0	1	0	0	0	0	0	0	0	0	0	0	0	0	0	0	0		1	4	0	0		0				0			1	6				1	0		1
13			1	2			0		1	0	0	1	0	0	0	0	0	0	0	0	0	0	0	0	0	0	0		1	4	0	0		0				0			1	5.9				1	0		2
52			1	2			0		0	1	0	0	0	0	0	0	0	0	0	0	0	0	0	0	0	0	0		1	4	0	0		0				0			1	2.9				1	0		3
15			1	2			0		2	0	0	0	0	1	0	0	0	0	0	0	0	0	0	0	0	0	0		1	4	0	0		0				0			1	5.8				1	0		4
4			1	2			0		0	1	0	0	0	0	0	0	0	0	0	0	0	0	0	0	0	0	0		1	4	0	0		0				0			1	3				1	0		5
13			1	0			0		0	1	0	0	0	0	0	0	0	0	0	0	0	0	0	0	0	0	0		0		0	0		0				0			0						0		1
4			2	0			0		0	1	0	0	0	0	0	0	0	0	0	0	0	0	0	0	0	0	0		0		0	0		0				0			0						0		2
5			1	0			0		0	1	0	0	0	0	0	0	0	0	0	0	0	0	0	0	0	0	0		0		0	0		0				0			0						0		3
3			1	0			0		0	1	0	0	0	0	0	0	0	0	0	0	0	0	0	0	0	0	0		0		0	0		0				0			0						0		4
39			2	2			0		0	1	0	0	0	0	0	0	0	0	0	0	0	0	0	0	0	0	0		1	6	0	0		0				0			1	2.1				1	0		5
36			2	1	15		0		0	0	0	0	0	0	0	0	0	0	0	0	0	0	0	0	0	0	1		0		0	0		0				0			1	7.7				3	0		1
76			2	0			0		0	0	0	0	0	0	0	0	0	0	0	0	0	0	0	0	0	0	1		1	6	0	0	1	1	143		1	0			0						0		1
32			1	0			0		1	0	0	1	0	0	0	0	0	0	0	0	0	0	0	0	0	0	0		1	6	0	0	1	1	78		1	0			0						0		2
76			1	0			0		1	0	0	1	0	0	0	0	0	0	0	0	0	0	0	0	0	0	0		1	6	0	0	1	1	178		1	0			0						0		3
1	11		1	0			0		0	1	0	0	0	0	0	0	0	0	0	0	0	0	0	0	0	0	0		1	4	0	0		0				0			1	6.8				1	0		1
42			1	0			0		0	1	0	0	0	0	0	0	0	0	0	0	0	0	0	0	0	0	0		1	4	0	0		0				0			1	15				1	0		2
1	11		1	0			0		2	0	0	0	0	1	0	0	0	0	0	0	0	0	0	0	0	0	0		1	4	0	0		0				0			1	4.4				1	0		3
31			2	0			0		0	1	0	0	0	0	0	0	0	0	0	0	0	0	0	0	0	0	0		1	4	0	0		0				0			1	12				1	0		4
40			1	2			0		1	0	0	1	0	0	0	0	0	0	0	0	0	0	0	0	0	0	0		0		0	0		0				0			0						0		1
38			1	1		3	0		1	0	0	1	0	0	0	0	0	0	0	0	0	0	0	0	0	0	0		1	6	0	0		0				0			1	8.2				1	0		2
49			2	0			0		1	0	0	1	0	0	0	0	0	0	0	0	0	0	0	0	0	0	0		1	6	0	0		0				0			1	10.5				1	0		1
22			2	0			0		0	1	0	0	0	0	0	0	0	0	0	0	0	0	0	0	0	0	0		1	6	0	0		0				0			1	4.4				1	0		2
22			2	0			0		1	0	0	1	0	0	0	0	0	0	0	0	0	0	0	0	0	0	0		1	6	0	0		0				0			1	5.3				1	0		3
93			2	0			0		0	0	0	0	0	0	0	0	0	0	0	0	0	0	0	0	0	0	1	hypertonie bilat�rale	1	12	1	1		0				0			0						1	2	4
46			1	0			0		0	1	0	0	0	0	0	0	0	0	0	0	0	0	0	0	0	0	0		1	6	0	0	1	1	128		1	0			0						0		5
19			2	2			0		3	0	0	0	0	0	0	1	0	0	0	0	0	0	0	0	0	0	0		1	12	1	1		0				0			1	9.5				3	0		6
40			2	0			0		1	0	0	1	0	0	0	0	0	0	0	0	0	0	0	0	0	0	0		1	12	0	0	1	1	240		1	0			0						0		1
11			1	0			0		1	0	0	1	0	0	0	0	0	0	0	0	0	0	0	0	0	0	0		1	12	1	1	1	1	330		1	0			0						1		2
37			1	0			0		1	0	0	1	0	0	0	0	0	0	0	0	0	0	0	0	0	0	0		1	12	0	0	1	1	300		1	0			0						0		3
14			2	0			0		1	0	1	0	0	0	0	0	0	0	0	0	0	0	0	0	0	0	0		1	12	0	0	1	1	186		1	0			0						0		4
26			2	2			0		0	0	0	0	0	0	0	0	0	0	0	0	0	0	0	0	0	0	1		1	6	0	0		0				0			1	12.3				1	0		1
1	12		1	0			0		0	1	0	0	0	0	0	0	0	0	0	0	0	0	0	0	0	0	0		1	6	0	0		0				0			1	3.5				1	0		1
33			2	0			0		0	1	0	0	0	0	0	0	0	0	0	0	0	0	0	0	0	0	0		1	6	0	0		0				0			1	1.7				1	0		2
6			2	0			0		0	1	0	0	0	0	0	0	0	0	0	0	0	0	0	0	0	0	0		1	6	0	0		0				0			1	2.1				1	0		3
41			2	0			0		0	1	0	0	0	0	0	0	0	0	0	0	0	0	0	0	0	0	0		1	6	0	0		0				0			1	14				1	0		1
3			2	0			0		2	0	0	0	0	1	0	0	0	0	0	0	0	0	0	0	0	0	0		1	6	0	0		0				0			1	3.6				1	0		2
42			1	0			0		1	0	0	1	0	0	0	0	0	0	0	0	0	0	0	0	0	0	0		1	6	0	0		0				0			1	14.7				1	0		3
68			2	0			0		1	0	0	1	0	0	0	0	0	0	0	0	0	0	0	0	0	0	0		1	6	0	0		0				0			1	13				1	0		4
9			1	0			0		2	0	0	0	0	1	0	0	0	0	0	0	0	0	0	0	0	0	0		1	6	0	0		0				0			1	5.6				1	0		5
72			1	0			0		3	0	0	0	0	0	0	1	0	0	0	0	0	0	0	0	0	0	0		1	6	1	1		0				0			1	8.7				3	1	2	6
40			2	1			0		1	0	0	1	0	0	0	0	0	0	0	0	0	0	0	0	0	0	0		1	6	0	0		0				0			1	18				1	0		1
38			2	0			0		1	0	0	1	0	0	0	0	0	0	0	0	0	0	0	0	0	0	0		1	6	0	0		0				0			1	7.3				1	0		2
14			1	0			0		4	0	0	0	0	0	0	0	0	0	0	0	0	0	0	0	0	1	0		1	12	0	0		0				0			1	10.7				1	0		3
14			2	0			0		1	0	0	1	0	0	0	0	0	0	0	0	0	0	0	0	0	0	0		1	6	0	0		0				0			1	8.2				1	0		4
36			2	1			0		1	0	0	1	0	0	0	0	0	0	0	0	0	0	0	0	0	0	0		1	6	0	0		0				0			1	12				1	0		5
12			1	0			0		1	0	0	1	0	0	0	0	0	0	0	0	0	0	0	0	0	0	0		1	12	0	0		0				0			1	8.5				1	0		6
35			1	2			0		0	0	0	0	0	0	0	0	0	0	0	0	0	0	0	0	0	0	1		0		0	0		0				0			1	6				3	0		1
33			2	2			0		1	0	0	1	0	0	0	0	0	0	0	0	0	0	0	0	0	0	0		1	6	0	0		0				0			1	3.7				3	0		2
35			2	0			0		0	1	0	0	0	0	0	0	0	0	0	0	0	0	0	0	0	0	0		0		0	0		0				0			1	2.8				3	0		3
75			2	0			0		0	0	0	0	0	0	0	0	0	0	0	0	0	0	0	0	0	0	1		1	5	0	0		0				0			1	12.4				1	0		1
40			2	2			0		1	0	0	1	0	0	0	0	0	0	0	0	0	0	0	0	0	0	0		1	6	0	0		0				0			1	9.5				1	0		2
13			2	0			0		0	0	0	0	0	0	0	0	0	0	0	0	0	0	0	0	0	0	1		1	5	0	0		0				0			1	13.3				1	0		3
21			1	0			0		1	0	0	1	0	0	0	0	0	0	0	0	0	0	0	0	0	0	0		1	6	0	0		0				0			1	12.5				1	0		4
43			1	1			0		1	0	0	1	0	0	0	0	0	0	0	0	0	0	0	0	0	0	0		1	6	0	0		0				0			1	12.5				1	0		5
16			2	0			0		1	0	0	1	0	0	0	0	0	0	0	0	0	0	0	0	0	0	0		1	5	0	0		0				0			1	8				1	0		6
25			2	0			0		1	0	0	1	0	0	0	0	0	0	0	0	0	0	0	0	0	0	0		1	6	1	1		0				0			1	5				1	0		1
35			1	2			0		1	0	0	1	0	0	0	0	0	0	0	0	0	0	0	0	0	0	0		1		1	1		0				0			0						0		2
28			2	1	10		0		2	0	0	0	0	1	0	0	0	0	0	0	0	0	0	0	0	0	0		0		0	0		0				0			1	2.6				1	0		1
28			1	1		1	0		2	0	0	0	0	1	0	0	0	0	0	0	0	0	0	0	0	0	0		0		0	0		0				0			1	1.8				1	0		2
40			1	0			0		0	1	0	0	0	0	0	0	0	0	0	0	0	0	0	0	0	0	0		1	8	0	0		0				0			1	19.3				1	0		1
8			2	0			0		0	1	0	0	0	0	0	0	0	0	0	0	0	0	0	0	0	0	0		1	8	0	0		0				0			1	7.8				1	0		2
47			2	0			0		0	0	0	0	0	0	0	0	0	0	0	0	0	0	0	0	0	0	1		1	8	0	0		0				0			1	12.2				1	0		3
6			2	0			0		0	1	0	0	0	0	0	0	0	0	0	0	0	0	0	0	0	0	0		1	8	0	0		0				0			1	6.8				1	0		4
27			2	1		3	0		0	1	0	0	0	0	0	0	0	0	0	0	0	0	0	0	0	0	0		1	1	0	0		0				0			1	5.6				2	0		1
35			2	1		3	0		0	1	0	0	0	0	0	0	0	0	0	0	0	0	0	0	0	0	0		1	1	0	0		0				0			1	8.5				2	0		2
33			2	1		3	0		1	0	0	1	0	0	0	0	0	0	0	0	0	0	0	0	0	0	0		1	1	0	0		0				0			1	4.8				2	0		3
33			2	0			0		0	0	0	0	0	0	0	0	0	0	0	0	0	0	0	0	0	0	1		1	12	0	0		0				0			1	16.8				3	1		1
76			1	1		2	0		0	1	0	0	0	0	0	0	0	0	0	0	0	0	0	0	0	0	0		1		0	0		0				0			1	6.5				3	1	2	1
75			2	0			0		2	0	0	0	0	1	0	0	0	0	0	0	0	0	0	0	0	0	0		1		0	0		0				0			1	3.5				3	0		2
82			2	0			0		3	0	0	1	1	1	0	1	0	0	0	0	0	0	0	0	0	0	0		1	6	0	0	1	0				0			1	22.4				2	0		1
9			1	0			0		0	1	0	0	0	0	0	0	0	0	0	0	0	0	0	0	0	0	0		1	3	0	0	1	0				0			1	4.9				2	0		1
72			1	0			0		2	0	0	0	0	1	0	0	0	0	0	0	0	0	0	0	0	0	1	PERTE D'�QUILIBRE	1		0	0	1	0				0			1	29				2	0		2
23			1	0			0		0	1	0	0	0	0	0	0	0	0	0	0	0	0	0	0	0	0	0		1		0	0	1	0				0			1	9				2	0		3
61			2	0			0		0	0	0	0	0	0	0	0	0	0	0	0	0	0	0	0	0	0	1	PERTE D EQUILIBRE	1		0	0	1	0				0			1	23				2	0		4
12			1	0			0		2	0	0	1	1	0	0	0	0	0	0	0	0	0	0	0	0	0	0		1	3	0	0	1	0				0			1	6.1				2	0		5
5			1	0			0		0	1	0	0	0	0	0	0	0	0	0	0	0	0	0	0	0	0	0		1	6	0	0		0				0			1	7.4				1	0		1
3			2	0			0		0	1	0	0	0	0	0	0	0	0	0	0	0	0	0	0	0	0	0		1		0	0		0				0			1	6.9				1	0		2
36			1	0			0		0	1	0	0	0	0	0	0	0	0	0	0	0	0	0	0	0	0	0		1	6	0	0		0				0			1	14.8				1	0		3
9			1	0			0		1	0	0	1	0	0	0	0	0	0	0	0	0	0	0	0	0	0	0		1	6	0	0		0				0			1	12.2				1	0		4
33			2	0			0		1	0	0	1	0	0	0	0	0	0	0	0	0	0	0	0	0	0	0		1	6	0	0		0				0			1	12.1				1	0		5
18			2	2			0		1	0	0	1	0	0	0	0	0	0	0	0	0	0	0	0	0	0	0		1	6	0	0		0				0			1	14				1	0		1
52			2	2			0		2	0	0	0	0	1	0	0	0	0	0	0	0	0	0	0	0	0	0		1	6	0	0		0				0			1	18				1	0		2
18			2	2			0		1	0	0	1	0	0	0	0	0	0	0	0	0	0	0	0	0	0	0		1	6	0	0		0				0			1	5				1	0		3
18			1	1			0		0	1	0	0	0	0	0	0	0	0	0	0	0	0	0	0	0	0	0		1	6	0	0		0				0			1	20				1	0		4
44			2	0			0		0	0	0	0	0	0	0	0	0	0	0	0	0	0	0	0	0	0	1		1	6	1	1		0				0			1	5.5				3	0		1
45			2	1		3	0		0	0	0	0	0	0	0	0	0	0	0	0	0	0	0	0	0	0	1		1	8	0	0		0				0			1	26.4				1	0		1
40			1	0			0		1	0	0	1	0	0	0	0	0	0	0	0	0	0	0	0	0	0	0		1	8	0	0		0				0			1	30				1	0		2
48			1	1			0		0	1	0	0	0	0	0	0	0	0	0	0	0	0	0	0	0	0	0		0		0	0		0				0			0						0		1
84			2	0			1	4	5	0	0	0	0	0	0	0	0	0	0	0	0	0	0	1	0	0	0		1		0	0		0				0			1	10.2				1	1	3	2
2			2	0			0		3	0	0	0	0	0	0	1	0	0	0	0	0	0	0	0	0	0	0		1	12	1	1		0				0			1	1				3	1	2	1
20			1	1	20	4	0		1	0	0	1	0	0	0	0	0	0	0	0	0	0	0	0	0	0	0		1	6	0	0		0				0			1	10.9				1	0		2
21			2	2			0		1	0	0	1	0	0	0	0	0	0	0	0	0	0	0	0	0	0	0		1	12	0	0		0				0			1	7.7				3	1	2	3
3			2	0			0		1	0	0	1	0	0	0	0	0	0	0	0	0	0	0	0	0	0	1	somnolence	1	12	0	0		0				0			1	4.3				3	0		4
4			2	0			0		0	1	0	0	0	0	0	0	0	0	0	0	0	0	0	0	0	0	0		1	6	0	0		0				0			1	0.8				3	0		1
41			2	0			0		0	1	0	0	0	0	0	0	0	0	0	0	0	0	0	0	0	0	0		1	6	0	0		0				0			1	1.8				3	0		2
5			2	2			0		0	1	0	0	0	0	0	0	0	0	0	0	0	0	0	0	0	0	0		1	6	0	0		0				0			1	0.3				3	1	2	3
4			2	0			0		0	1	0	0	0	0	0	0	0	0	0	0	0	0	0	0	0	0	0		1	6	0	0		0				0			0						1	2	4
3			2	0			0		0	1	0	0	0	0	0	0	0	0	0	0	0	0	0	0	0	0	0		1	6	0	0		0				0			1	0.3				3	1	2	5
5			2	0			0		0	0	0	0	0	0	0	0	0	0	0	0	0	0	0	0	0	0	1	douleurs abdominales	1	6	0	0	1	0				1	5	2	1	1.1				3	1	2	6
5			2	0			0		0	1	0	0	0	0	0	0	0	0	0	0	0	0	0	0	0	0	0		1	6	0	0		0				0			1	0.9				3	0		7
3			2	0			0		0	1	0	0	0	0	0	0	0	0	0	0	0	0	0	0	0	0	0		1	6	0	0	1	0				1	3	2	0						1	2	8
3			1	0			0		0	1	0	0	0	0	0	0	0	0	0	0	0	0	0	0	0	0	0		1	6	0	0		0				0			1	0.5				3	0		9
3			2	0			0		0	1	0	0	0	0	0	0	0	0	0	0	0	0	0	0	0	0	0		1	6	0	0		0				0			1	0.2				3	1	2	10
3			1	0			0		0	1	0	0	0	0	0	0	0	0	0	0	0	0	0	0	0	0	0		1	6	0	0		0				0			1	2.1				3	1	2	11
3			2	0			0		0	1	0	0	0	0	0	0	0	0	0	0	0	0	0	0	0	0	0		1	6	0	0		0				0			0						1	2	12
6			1	0			0		0	1	0	0	0	0	0	0	0	0	0	0	0	0	0	0	0	0	0		1	6	0	0	1	0				1	4	2	0						0		13
5			2	0			0		0	1	0	0	0	0	0	0	0	0	0	0	0	0	0	0	0	0	0		1	6	0	0		0				0			1	0.5				3	1		14
3			2	0			0		0	1	0	0	0	0	0	0	0	0	0	0	0	0	0	0	0	0	0		1	6	0	0		0				0			1	0.6				3	0		15
5			1	0			0		0	1	0	0	0	0	0	0	0	0	0	0	0	0	0	0	0	0	0		1	6	0	0		0				0			1	1				3	0		16
3			1	0			0		0	1	0	0	0	0	0	0	0	0	0	0	0	0	0	0	0	0	0		1	6	0	0		0				0			0						1	2	17
5			1	0			0		0	1	0	0	0	0	0	0	0	0	0	0	0	0	0	0	0	0	0		1	6	0	0		0				0			1	0.9				3	0		18
5			2	0			0		0	1	0	0	0	0	0	0	0	0	0	0	0	0	0	0	0	0	0		1	6	0	0		0				0			1	0.7				3	1	2	19
3			1	0			0		0	1	0	0	0	0	0	0	0	0	0	0	0	0	0	0	0	0	0		1	6	0	0		0				0			0						1	2	20
4			2	0			0		0	1	0	0	0	0	0	0	0	0	0	0	0	0	0	0	0	0	0		1	6	0	0		0				0			1	0.5				3	0		21
3			1	0			0		0	1	0	0	0	0	0	0	0	0	0	0	0	0	0	0	0	0	0		1	6	0	0		0				0			0						1	2	22
4			1	0			0		0	1	0	0	0	0	0	0	0	0	0	0	0	0	0	0	0	0	0		1	6	0	0		0				0			1	0.7				3	1	2	23
5			1	0			0		0	1	0	0	0	0	0	0	0	0	0	0	0	0	0	0	0	0	0		1	6	0	0		0				0			1	1.1				3	0		24
5			1	0			0		0	1	0	0	0	0	0	0	0	0	0	0	0	0	0	0	0	0	0		1	6	0	0		0				0			1	0.8				3	1	2	25
4			2	0			0		0	1	0	0	0	0	0	0	0	0	0	0	0	0	0	0	0	0	0		1	6	0	0		0				0			1	0.8				3	1		26
42			2	1	7		0		2	0	0	1	0	1	0	0	0	0	0	0	0	0	0	0	0	0	0		1	8	0		1	0				0			1	20.8				1	0		1
52			2	1		1	0		3	0	0	1	1	0	0	1	0	0	0	0	0	0	0	0	0	0	0		1		1	1	0	0				0			0						1	2	1
48			1	1		3	0		1	0	0	1	0	0	0	0	0	0	0	0	0	0	0	0	0	0	1	TROUBLES DE L'�QUILIBRE, VISION TROUBLE	1		0		1	0				0			1	18.1				2	0		2
48			2	0			0		2	0	0	0	1	1	0	0	0	0	0	0	0	0	0	0	0	0	0		1	3	0		1	0				0			1	10.8				2	0		1
47			1	0			0		0	1	0	0	0	0	0	0	0	0	0	0	0	0	0	0	0	0	0		1	6	0		1	0				0			1	18.6				2	0		2
24			2	0			0		0	1	0	0	0	0	0	0	0	0	0	0	0	0	0	0	0	0	0		2		1	1	0	0				0			0						1		3
36			2	1		2	0		2	0	0	1	1	0	0	0	0	0	0	0	0	0	0	0	0	0	0		1	2	0		1	1	10		1	0			1	3.5				2	0		1
76			2	0			0		2	0	0	0	1	0	0	0	0	0	0	0	0	0	0	0	0	0	1	DIARRH�ES, DOULEURS ABDOMINALES	1		0		1	1	0		2	0			0						1	2	1
26			1	0			0		2	0	0	1	1	1	0	0	0	0	0	0	0	0	0	0	0	0	1	DYSPN�E	1	10	0		1	0				0			1	3.3				2	0		1
42			1	1		3	0		2	0	0	1	0	1	0	0	0	0	0	0	0	0	0	0	0	0	0		0		0		1	0				0			1	7.4				1	0		1
21			2	0			0		0	1	0	0	0	0	0	0	0	0	0	0	0	0	0	0	0	0	0		1	6	0		1	0				0			1	12				2	0		1
15			2	0			0		0	1	0	0	0	0	0	0	0	0	0	0	0	0	0	0	0	0	0		1		0		1	0				0			1	8.1				2	0		2
24			1	0			0		3	0	0	0	1	0	0	1	0	0	0	0	0	0	0	0	0	0	0		1		1	1	1	0				0			1	9.1				2	1	2	3
45			1	0			0		0	1	0	0	0	0	0	0	0	0	0	0	0	0	0	0	0	0	0		1		0		1	0				0			1	12.2				2	0		4
43			2	0			0		3	0	0	1	1	0	0	1	0	0	0	0	0	0	0	0	0	0	0		1		1	1	1	0				0			1	8.3				2	1	2	5
15			2	0			0		0	1	0	0	0	0	0	0	0	0	0	0	0	0	0	0	0	0	0		1		0		1	0				0			1	9.9				2	0		1
20			1	1			0		0	1	0	0	0	0	0	0	0	0	0	0	0	0	0	0	0	0	0		1		0		1	0				0			1	8.7				2	0		2
43			2	0			0		0	1	0	0	0	0	0	0	0	0	0	0	0	0	0	0	0	0	0		1		0		1	0				0			1	9.8				3	0		3
45			1	0			0		2	0	0	0	1	0	0	0	0	0	0	0	0	0	0	0	0	0	0		1		0		1	0				0			1	7.4				2	0		4
24			1	0			0		0	1	0	0	0	0	0	0	0	0	0	0	0	0	0	0	0	0	0		1		0		1	0				0			1	3.3				3	0		5
21			2	0			0		0	1	0	0	0	0	0	0	0	0	0	0	0	0	0	0	0	0	0		1		0		1	0				0			1	4				2	0		6
22			1	0			0		3	0	0	1	1	1	0	1	0	0	0	0	0	0	0	0	0	0	0		1	2.5	0		1	0				0			1	24.8				1	0		1
62			2	0			0		2	0	0	1	1	1	0	0	0	0	0	0	0	0	0	0	0	0	1	VISION ROUGE	1	3	0		1	0				0			1	24.9				1	0		2
85			2	0			0		1	0	0	1	0	0	0	0	0	0	0	0	0	0	0	0	0	0	0		1	6	0		1	0				0			1	11.3				1	0		1
55			1	1		3	0		1	0	0	1	0	0	0	0	0	0	0	0	0	0	0	0	0	0	0		1	6	0		1	0				0			1	19.6				1	0		2
20			2	1			0		2	0	0	0	0	1	0	0	0	0	0	0	0	0	0	0	0	0	0		1		0		1	0				0			1	14.8				2	0		1
21			2	1			0		2	0	0	0	0	1	0	0	0	0	0	0	0	0	0	0	0	0	0		1		0		1	0				0			1	11.3				1	0		2
46			2	1			0		2	0	0	0	0	1	0	0	0	0	0	0	0	0	0	0	0	0	0		1	1	0		1	0				0			1	9.9				1	0		3
5			2	0			0		2	0	1	1	1	1	0	0	0	0	0	0	0	0	0	0	0	0	0		1	15	0		1	0				0			1	4.3				2	1	2	1
37			1	1		4	0		2	0	0	1	0	1	0	0	0	0	0	0	0	0	0	0	0	0	1	COURBATURES AU NIVEAU DE LA NUQUE	1	4.5	0		1	0				0			1	7.9				2	0		2
36			2	1		3	0		2	0	0	1	0	1	0	0	0	0	0	0	0	0	0	0	0	0	0		1	4.5	0		1	0				0			1	5				2	0		3
8			1	0			0		2	0	0	1	0	1	0	0	0	0	0	0	0	0	0	0	0	0	0		1	15	0		1	0				0			1	5.6				2	1	2	4
81			2	2			0		0	1	0	0	0	0	0	0	0	0	0	0	0	0	0	0	0	0	0		1	8	0		1	0				0			1	22.2				2	1	2	1
59			1	2			0		2	0	0	0	0	1	0	0	0	0	0	0	0	0	0	0	0	0	0		1	6	0		1	0				0			1	24				2	1	2	2
46			1	0			0		2	0	0	1	1	1	0	0	0	0	0	0	0	0	0	0	0	0	1	SOMNOLENCE	1	6	1	1	1	0				0			1	24				3	1	2	1
45			2	0			0		0	1	0	0	0	0	0	0	0	0	0	0	0	0	0	0	0	0	0		1	3	0		1	0				0			1	8.6				2	0		2
51			2	0			0		2	0	0	1	1	1	0	0	0	0	0	0	0	0	0	0	0	0	0		2		0		1	0				0			1	1.5				1	0		1
44			2	2			0		2	0	0	0	1	1	0	0	0	0	0	0	0	0	0	0	0	0	0		1		0		1	0				0			1	15				1	0		1
5			1	0			0		0	1	0	0	0	0	0	0	0	0	0	0	0	0	0	0	0	0	0		0		0		0	0				0			0						0		2
10			2	0			0		0	1	0	0	0	0	0	0	0	0	0	0	0	0	0	0	0	0	0		0		0		1	0				0			1	2.9				1	0		3
42			2	0			0		1	0	0	1	0	0	0	0	0	0	0	0	0	0	0	0	0	0	1	DOULEUR ABDOMINALE	1		0		1	0				0			1	1.1				2	0		1
10			2	0			0		0	1	0	0	0	0	0	0	0	0	0	0	0	0	0	0	0	0	0		1	6	0		1	1	15		3	0			1	1.1				2	1	2	2
7			1	0			0		2	0	0	1	0	1	0	0	0	0	0	0	0	0	0	0	0	0	0		1		0		1	0				0			1	1				2	1	2	3
38			1	0			0		0	0	0	0	0	0	0	0	0	0	0	0	0	0	0	0	0	0	1	DOULEUR THORACIQUE	1		0		1	0				0			1	1.4				2	0		4
2			2	0			0		2	0	1	0	0	1	0	0	0	0	0	0	0	0	0	0	0	0	0		1		0		1	0				0			1	4				1	1	2	5
65			2	0			0		0	1	0	0	0	0	0	0	0	0	0	0	0	0	0	0	0	0	0							0				0			0						0		1
64			1	2			0		1	0	0	1	0	0	0	0	0	0	0	0	0	0	0	0	0	0	0		1		0		1	0				0			1	2.5				3	0		2
36			2	2			0		2	0	0	1	0	1	0	0	0	0	0	0	0	0	0	0	0	0	0		1		0		1	1	80		1	0			1	18.9				3	0		1
5			2	0			0		1	0	0	1	0	0	0	0	0	0	0	0	0	0	0	0	0	0	0		1		0		1	0				0			1	7.8				2	1	2	2
7			2	0			0		1	0	0	1	0	0	0	0	0	0	0	0	0	0	0	0	0	0	0		1		0		1	0				0			1	9.3				2	1	2	3
2			1	0			0		2	0	0	0	1	0	0	0	0	0	0	0	0	0	0	0	0	0	1	DIFFICULT�S RESPIRATOIRES, YEUX R�VULS�S, P�LEUR, TREMBLEMENTS, SOMNOLENCE, R�VULSION OCULAIRE.	1		1	1	1	0				0			1	9.9				2	1	2	4
50			2	2			0		0	1	0	0	0	0	0	0	0	0	0	0	0	0	0	0	0	0	0		1		0		0	0				0			0						0		5
52			1	1			0		1	0	0	1	0	0	0	0	0	0	0	0	0	0	0	0	0	0	0		1		0		1	0				0			1	5				2	0		1
42			1	1			0		1	0	0	1	0	0	0	0	0	0	0	0	0	0	0	0	0	0	0		1		0		1	0				0			1	7.5				2	0		2
43			1	1			0		1	0	0	1	0	0	0	0	0	0	0	0	0	0	0	0	0	0	0		1	10	0		1	0				0			1	15.5				2	0		1
39			2	0			0		1	0	0	1	0	0	0	0	0	0	0	0	0	0	0	0	0	0	0		1	10	0		1	0				0			1	9.9				2	0		2
11			2	0			0		0	1	0	0	0	0	0	0	0	0	0	0	0	0	0	0	0	0	0		1	10	0		1	0				0			1	6.3				2	0		3
37			1	0			0		2	0	1	0	1	1	0	0	0	0	0	0	0	0	0	0	0	0	0		1		0		1	1	368		1	0			1	4.3				1	0		1
43			1	0			0		0	1	0	0	0	0	0	0	0	0	0	0	0	0	0	0	0	0	0		1	2	0		1	0				0			1	4				1	0		2
67			2	1			0		0	1	0	0	0	0	0	0	0	0	0	0	0	0	0	0	0	0	0		1	.75	0		1	0				0			1	6.5				1	0		3
66			1	1			0		0	1	0	0	0	0	0	0	0	0	0	0	0	0	0	0	0	0	0		1	1	0		1	1	50		1	0			1	8				1	0		4
1	6	5	1	0			0		1	0	1	0	0	0	0	0	0	0	0	0	0	0	0	0	0	0	0		1		0		1	0				0			1	3.8				1	0		5
28			1	0			0		0	1	0	0	0	0	0	0	0	0	0	0	0	0	0	0	0	0	0		0		0		1	0				0			1	3				1	0		6
35			1	0			0		0	1	0	0	0	0	0	0	0	0	0	0	0	0	0	0	0	0	0		1		0		1	0				0			1	4.2				1	0		7
27			2	0			0		2	0	1	1	1	1	0	0	0	0	0	0	0	0	0	0	0	0	0		1		0		1	1	190		1	0			1	21.2				1	0		8
22			1	0			0		0	1	0	0	0	0	0	0	0	0	0	0	0	0	0	0	0	0	0		1		0		1	0				0			1	2.4				1	0		9
29			2	0			0		0	1	0	0	0	0	0	0	0	0	0	0	0	0	0	0	0	0	0		1	1	0		1	0				0			1	2.1				1	0		10
74			2	0			0		0	1	0	0	0	0	0	0	0	0	0	0	0	0	0	0	0	0	0		1	2	0		1	0				0			1	3				1	0		11
64			2	0			0		0	1	0	0	0	0	0	0	0	0	0	0	0	0	0	0	0	0	0		1	1	0		1	1	48		1	0			1	6				1	0		12
33			1	1			0		2	0	0	1	0	1	0	0	0	0	0	0	0	0	0	0	0	0	0		1		0		0	0				0			0						0		1
26			2	2			0		2	0	0	1	0	1	0	0	0	0	0	0	0	0	0	0	0	0	0		1		0		0	0				0			0						0		2
			1	0			0		2	0	0	1	0	1	0	0	0	0	0	0	0	0	0	0	0	0	0		1		0		0	0				0			0						0		3
				2			2		0	1	0	0	0	0	0	0	0	0	0	0	0	0	0	0	0	0	0							0				0			0								1
				2			2		0	1	0	0	0	0	0	0	0	0	0	0	0	0	0	0	0	0	0							0				0			0								2
				2			2		0	1	0	0	0	0	0	0	0	0	0	0	0	0	0	0	0	0	0							0				0			0								3
				2			2		0	1	0	0	0	0	0	0	0	0	0	0	0	0	0	0	0	0	0							0				0			0								4
				2			2		0	1	0	0	0	0	0	0	0	0	0	0	0	0	0	0	0	0	0							0				0			0								5
27			1	2			0		0	1	0	0	0	0	0	0	0	0	0	0	0	0	0	0	0	0	0		1	3	0		1	0				0			1	9.4				1	0		1
41			1	2			0		0	1	0	0	0	0	0	0	0	0	0	0	0	0	0	0	0	0	0		1	3	0		1	0				0			1	11				1	0		2
17			1	0			0		0	1	0	0	0	0	0	0	0	0	0	0	0	0	0	0	0	0	0		1	6	0		1	0				0			1	9.7				1	0		1
46			2	0			0		2	0	0	1	1	0	0	0	0	0	0	0	0	0	0	0	0	0	1	ACOUPHENES	1	6	0		1	0				0			1	15.9				1	0		2
22			2	0			0		0	1	0	0	0	0	0	0	0	0	0	0	0	0	0	0	0	0	0		1	6	0		1	0				0			1	17.6				1	0		3
36			1	1			0		1	0	0	1	0	0	0	0	0	0	0	0	0	0	0	0	0	0	0		1		0		1	0				0			1	25.1				3	0		1
53			2	0			0		1	0	0	1	0	0	0	0	0	0	0	0	0	0	0	0	0	0	0		1		0		1	0				0			1	13.6				3	0		2
12			2	0			0		1	0	0	1	0	0	0	0	0	0	0	0	0	0	0	0	0	0	0		1		0		1	0				0			1	10.6				3	0		3
4			2	0			0		1	0	0	1	0	0	0	0	0	0	0	0	0	0	0	0	0	0	0		1	9	0	0		0				0			1	17.9				1	0		1
2			2	0			0		0	1	0	0	0	0	0	0	0	0	0	0	0	0	0	0	0	0	0		1	6	0	0		0				0			1	5				1	0		2
4			1	0			0		0	1	0	0	0	0	0	0	0	0	0	0	0	0	0	0	0	0	0		1	9	0	0		0				0			1	5.5				1	0		3
46			2	0			0		1	0	0	1	0	0	0	0	0	0	0	0	0	0	0	0	0	0	0		1	6	0	0		0				0			1	5				1	0		1
14			2	0			0		1	0	0	1	0	0	0	0	0	0	0	0	0	0	0	0	0	0	0		1	6	0	0		0				0			1	2.5				1	0		2
80			1	0			0		3	0	0	0	0	0	0	1	0	0	0	0	0	0	0	0	0	0	0		1	12	1	1		0				0			1	9				1	1		1
			2	2			1		5	1	0	0	0	0	0	0	0	0	0	0	0	0	0	0	0	0	0		0		0	0		0				0			0						0		2
			1	2			2		0	1	0	0	0	0	0	0	0	0	0	0	0	0	0	0	0	0	0		0		0	0		0				0			0						0		1
				2			0		0	1	0	0	0	0	0	0	0	0	0	0	0	0	0	0	0	0	0		0		0	0		0				0			0						0		1
				2			0		0	1	0	0	0	0	0	0	0	0	0	0	0	0	0	0	0	0	0		0		0	0		0				0			0						0		2
				2			0		0	1	0	0	0	0	0	0	0	0	0	0	0	0	0	0	0	0	0		0		0	0		0				0			0						0		3
28			2	0			0		0	0	0	0	0	0	0	0	0	0	0	0	0	0	0	0	0	0	1	g�ne laryng�e	1		1	1		0				0			1	4				1	1		1
23			2	2			0		0	0	0	0	0	0	0	0	0	0	0	0	0	0	0	0	0	0	1	toux	1	12	1	1		0				0			1	2				1	1		1
				2			2		0	1	0	0	0	0	0	0	0	0	0	0	0	0	0	0	0	0	0		0		0	0		0				0			0						0		1
38			1	2			0		1	0	0	1	0	0	0	0	0	0	0	0	0	0	0	0	0	0	0		0		0	0		0				0			0						0		1
4			1	0			0		1	0	0	1	0	0	0	0	0	0	0	0	0	0	0	0	0	0	0		0		0	0		0				0			0						0		2
33			2	2			0		1	0	0	1	0	0	0	0	0	0	0	0	0	0	0	0	0	0	0		0		0	0		0				0			0						0		3
30			1	0			0		0	0	0	0	0	0	0	0	0	0	0	0	0	0	0	0	0	0	1		1	9	0	0		0				0			1	10.4				1	0		1
60			2	0			0		0	0	0	0	0	0	0	0	0	0	0	0	0	0	0	0	0	0	1		1	9	0	0		0				0			1	13.6				1	0		2
83			2	0			0		2	0	0	0	0	1	0	0	0	0	0	0	0	0	0	0	0	0	0		1	12	1	1		0				0			1	13.3				1	1		3
5			2	0			0		0	1	0	0	0	0	0	0	0	0	0	0	0	0	0	0	0	0	0		0		0	0		0				0			0						0		1
23				0			0		0	1	0	0	0	0	0	0	0	0	0	0	0	0	0	0	0	0	0		0		0	0		0				0			0						0		2
46			1	2			0		1	0	0	1	0	0	0	0	0	0	0	0	0	0	0	0	0	0	0		1	6	0	0		0				0			1	12.1				1	0		1
7			2	2			0		3	0	0	0	0	0	0	1	0	0	0	0	0	0	0	0	0	0	0		1		1	1		0				0			1	9.6				3	1		2
32			1	0			0		1	0	0	1	0	0	0	0	0	0	0	0	0	0	0	0	0	0	0		1	12	0	0	1	1	74		3	0			1	6.5				2	1		1
34			2	0			0		1	0	0	1	0	0	0	0	0	0	0	0	0	0	0	0	0	0	0		1	6	0	0	1	1	7		1	0			1	5				1	0		2
7			1	0			0		4	0	0	0	0	0	0	0	0	0	0	0	1	0	0	0	0	0	0		1	12	1	1	1	1	18		1	0			0						0		3
14			1	0			0		0	1	0	0	0	0	0	0	0	0	0	0	0	0	0	0	0	0	0		1	4	0	0		0				0			1	1				1	0		1
7			2	0			2		0	1	0	0	0	0	0	0	0	0	0	0	0	0	0	0	0	0	0		1	6	0	0		0				0			1	1.4				1	0		2
11			1	0			0		0	1	0	0	0	0	0	0	0	0	0	0	0	0	0	0	0	0	0		1	4	0	0		0				0			1	1.1				1	0		3
12			1	0			0		0	1	0	0	0	0	0	0	0	0	0	0	0	0	0	0	0	0	0		1	4	0	0		0				0			1	1.1				1	0		4
3			2	0			0		0	1	0	0	0	0	0	0	0	0	0	0	0	0	0	0	0	0	0		1	6	0	0		0				0			1	12.7				1	0		1
32			2	0			0		0	1	0	0	0	0	0	0	0	0	0	0	0	0	0	0	0	0	0		1	6	0	0		0				0			1	15.2				1	1		2
34			1	0			0		0	0	0	0	0	0	0	0	0	0	0	0	0	0	0	0	0	0	1		1	6	0	0		0				0			1	15.2				1	0		3
20			2	0			0		2	0	0	0	0	1	0	0	0	0	0	0	0	0	0	0	0	0	1	diarrh�es	1	6	0	0		0				0			1	3.3				1	0		1
26			2	2			0		2	0	0	0	0	1	0	0	0	0	0	0	0	0	0	0	0	0	0		1		0	0		0				0			1	17.8				1	0		1
53			2	2			0		1	0	0	1	0	0	0	0	0	0	0	0	0	0	0	0	0	0	0		1	6	0	0		0				0			0						0		2
59			2	2			0		1	0	0	1	0	0	0	0	0	0	0	0	0	0	0	0	0	0	0		1	6	0	0		0				0			1	25.8				3	0		1
46			2	2			0		1	0	0	1	0	0	0	0	0	0	0	0	0	0	0	0	0	0	0		1	6	0	0		0				0			1	27.4				1	0		2
18			1	2			0		1	0	0	1	0	0	0	0	0	0	0	0	0	0	0	0	0	0	0		0		0	0		0				0			0						0		1
15			1	2			0		1	0	0	1	0	0	0	0	0	0	0	0	0	0	0	0	0	0	0		0		0	0		0				0			0						0		2
44			2	2			0		0	1	0	0	0	0	0	0	0	0	0	0	0	0	0	0	0	0	0		0		0	0		0				0			0						0		3
			1	2			0		0	1	0	0	0	0	0	0	0	0	0	0	0	0	0	0	0	0	0		0		0	0		0				0			0						0		4
11			2	0			0		2	0	0	0	0	1	0	0	0	0	0	0	0	0	0	0	0	0	0		1	12	0	0		0				0			1	32				3	0		1
58			1	0			0		1	0	0	1	0	0	0	0	0	0	0	0	0	0	0	0	0	0	0		1	9	1	1	1	1	70		3	0			1	31				1	1		2
51			2	2			0		1	0	0	1	0	0	0	0	0	0	0	0	0	0	0	0	0	0	0		1		1	1	1	1	70		1	0			0						1		3
37			1	2			2		0	1	0	0	0	0	0	0	0	0	0	0	0	0	0	0	0	0	0		1	6	0	0		0				0			1	10.7				3	0		1
			2	2			0		0	1	0	0	0	0	0	0	0	0	0	0	0	0	0	0	0	0	0		1		0	0		0				0			0						0		1
			2	2			0		0	1	0	0	0	0	0	0	0	0	0	0	0	0	0	0	0	0	0		1		0	0		0				0			0						0		2
				2			2		0	1	0	0	0	0	0	0	0	0	0	0	0	0	0	0	0	0	0		0		0	0		0				0			0						0		1
28			1	1			0		1	0	0	1	0	0	0	0	0	0	0	0	0	0	0	0	0	0	0		1	12	1	1		0				0			1	52				1	1		1
75			2	0			0		1	0	1	0	0	0	0	0	0	0	0	0	0	0	0	0	0	0	0		0		0	0		0				0			1	2.1				1	0		1
34			2	0			0		0	0	0	0	0	0	0	0	0	0	0	0	0	0	0	0	0	0	1	confusion mentale	1	12	1	1		0				0			1	10.2				1	1		1
31			1	0			0		3	0	0	0	0	0	0	1	0	0	0	0	0	0	0	0	0	0	0		1	12	1	1		0				0			1	7.7				3	1		2
13			2	2			2		0	1	0	0	0	0	0	0	0	0	0	0	0	0	0	0	0	0	0		0		0	0		0				0			0						0		1
50			2	2			0		0	1	0	0	0	0	0	0	0	0	0	0	0	0	0	0	0	0	0		1	9	0	0		0				0			1	21				1	0		2
92			2	2			1		5	1	0	0	0	0	0	0	0	0	0	0	0	0	0	0	0	0	0		0		0	0		0				0			0						0		1
29			2	1	3		0		3	0	0	0	0	0	0	1	0	0	0	0	0	0	0	0	0	0	0		1	12	1	1		0				0			1	17.6				1	1		1
30			1	1	3		0		3	0	0	0	0	0	0	1	0	0	0	0	0	0	0	0	0	0	0		1	12	1	1		0				0			1	17.6				1	1		2
44			1	2			0		0	1	0	0	0	0	0	0	0	0	0	0	0	0	0	0	0	0	0		1	6	0	0		0				0			1	15.2				1	0		1
42			1	2			0		1	0	0	1	0	0	0	0	0	0	0	0	0	0	0	0	0	0	0		1	12	1	1		0				0			1	48				1	1		1
10			2	2			0		1	0	0	1	0	0	0	0	0	0	0	0	0	0	0	0	0	0	0		1	12	1	1		0				0			1	4.9				1	1		2
10			2	0			0		1	0	0	1	0	0	0	0	0	0	0	0	0	0	0	0	0	0	0		1	12	1	1		0				0			1	2.6				1	1		3
40			2	2			0		1	0	0	1	0	0	0	0	0	0	0	0	0	0	0	0	0	0	0		1	12	1	1		0				0			1	1				1	1		4
64			2	2			0		1	0	0	1	0	0	0	0	0	0	0	0	0	0	0	0	0	0	0		1	9	0	0		0				0			1	14.9				1	0		1
63			1	2			0		1	0	0	1	0	0	0	0	0	0	0	0	0	0	0	0	0	0	0		1	9	0	0	1	1	300		1	0			0						1		2
46			1	1		2	0		1	0	0	1	0	0	0	0	0	0	0	0	0	0	0	0	0	0	0		1	6	0	0		0				0			1	15.4				3	0		1
42			2	1			0		3	0	0	0	0	0	0	1	0	0	0	0	0	0	0	0	0	0	0		1	6	0	0		0				0			1	18				1	0		1
42			1	1			0		0	1	0	0	0	0	0	0	0	0	0	0	0	0	0	0	0	0	0		1	6	0	0		0				0			1	14				1	0		2
64			2	0			0		0	1	0	0	0	0	0	0	0	0	0	0	0	0	0	0	0	0	0		1	12	0	0		0				0			0						1		1
64			2	0			0		0	1	0	0	0	0	0	0	0	0	0	0	0	0	0	0	0	0	0		1	12	0	0		0				0			0						1		2
39			2	2			1	1	5	1	0	0	0	0	0	0	0	0	0	0	0	0	0	0	0	0	0		0		0	0		0				0			0						0		3
29			1	0			0		0	1	0	0	0	0	0	0	0	0	0	0	0	0	0	0	0	0	0		1	12	0	0		0				0			1	15				1	0		1
28			2	0			0		2	0	0	0	0	1	0	0	0	0	0	0	0	0	0	0	0	0	0		1	12	0	0		0				0			0						0		2
2			1	0			0		3	0	0	0	0	0	0	1	0	0	0	0	0	0	0	0	0	0	0		1	12	1	1		0				0			1	9.1				1	1		3
75			2	2			0		1	0	0	1	0	0	0	0	0	0	0	0	0	0	0	0	0	0	0		1	6	0	0		0				0			1	21.3				1	0		1
62			2	2			0		1	0	0	1	0	0	0	0	0	0	0	0	0	0	0	0	0	0	0		1	6	0	0		0				0			1	12.1				1	0		2
76			1	2			0		1	0	1	0	0	0	0	0	0	0	0	0	0	0	0	0	0	0	0		1	6	0	0		0				0			1	37.3				1	0		3
73			2	2			0		0	1	0	0	0	0	0	0	0	0	0	0	0	0	0	0	0	0	0		1	6	0	0	1	1	63		1	0			0						0		1
96			2	0			0		0	1	0	0	0	0	0	0	0	0	0	0	0	0	0	0	0	0	0		1	6	0	0		0				0			1	4				1	0		1
85			1	2			0		0	1	0	0	0	0	0	0	0	0	0	0	0	0	0	0	0	0	0		1	6	0	0		0				0			0						0		1
26			1	2			0		0	1	0	0	0	0	0	0	0	0	0	0	0	0	0	0	0	0	0		1	6	0	0		0				0			1	4.8				3	0		2
29			1	2			0		1	0	0	1	0	0	0	0	0	0	0	0	0	0	0	0	0	0	0		1	6	0	0		0				0			1	3.9				1	0		3
85			1	2			0		0	1	0	0	0	0	0	0	0	0	0	0	0	0	0	0	0	0	0		1		0	0		0				0			0						0		4
82			2	2			0		0	1	0	0	0	0	0	0	0	0	0	0	0	0	0	0	0	0	0		1	6	0	0		0				0			1	6.6				1	0		5
54			2	2			0		0	1	0	0	0	0	0	0	0	0	0	0	0	0	0	0	0	0	0		1	9	0	0		0				0			0						0		6
29			2	0			0		0	1	0	0	0	0	0	0	0	0	0	0	0	0	0	0	0	0	0		0		0	0		0				0			0						0		1
33			1	0			0		1	0	0	1	0	0	0	0	0	0	0	0	0	0	0	0	0	0	0		0		0	0		0				0			0						0		2
30			2	2			0		1	0	0	1	0	0	0	0	0	0	0	0	0	0	0	0	0	0	0		1	6	0	0	1	1	50		1	0			1	12.8				1	0		1
37			2	2			0		0	1	0	0	0	0	0	0	0	0	0	0	0	0	0	0	0	0	0		1	6	0	0		0				0			1	11.6				1	0		2
44			1	0			0		0	1	0	0	0	0	0	0	0	0	0	0	0	0	0	0	0	0	0		1	6	0	0		0				0			1	14.9				1	0		3
40			2	2			0		0	0	0	0	0	0	0	0	0	0	0	0	0	0	0	0	0	0	1		1	6	0	0		0				0			1	12.5				1	0		4
59			2	0			0		0	1	0	0	0	0	0	0	0	0	0	0	0	0	0	0	0	0	0		1	6	0	0		0				0			1	5.5				1	0		5
44			1	0			0		0	1	0	0	0	0	0	0	0	0	0	0	0	0	0	0	0	0	0		1	6	0	0		0				0			1	14.9				1	0		6
24			1	2			0		0	1	0	0	0	0	0	0	0	0	0	0	0	0	0	0	0	0	0		1	6	0	0		0				0			1	5.7				1	0		7
44			1	0			0		0	1	0	0	0	0	0	0	0	0	0	0	0	0	0	0	0	0	0		1	6	0	0		0				0			1	14.9				1	0		8
82			2	2			0		0	1	0	0	0	0	0	0	0	0	0	0	0	0	0	0	0	0	0		1	6	0	0		0				0			1	5.3				1	0		9
			2	0			0		0	1	0	0	0	0	0	0	0	0	0	0	0	0	0	0	0	0	0		0		0	0		0				0			0						0		1
19			2	2			0		1	0	0	1	0	0	0	0	0	0	0	0	0	0	0	0	0	0	0		1	6	1	1		0				0			1	24				3	1		1
25			1	0			0		1	0	0	1	0	0	0	0	0	0	0	0	0	0	0	0	0	0	0		1	6	0	0		0				0			1	7.4				1	0		1
80			1	0			0		0	0	0	0	0	0	0	0	0	0	0	0	0	0	0	0	0	0	1	somnolent	1	12	1	1		0				0			1	9.1				1	1		1
33			2	0			0		0	0	0	0	0	0	0	0	0	0	0	0	0	0	0	0	0	0	1	somnolent	1	12	1	1	1	1	15		3	0			0						1		2
2			2	0			0		0	1	0	0	0	0	0	0	0	0	0	0	0	0	0	0	0	0	0		0		0	0		0				0			0						0		1
4			2	2			0		2	0	0	0	0	1	0	0	0	0	0	0	0	0	0	0	0	0	0		1	6	0	0		0				0			1	3.7				1	0		2
32			1	2			0		1	0	1	0	0	0	0	0	0	0	0	0	0	0	0	0	0	0	0		1	6	0	0		0				0			1	9.7				1	0		3
29			2	2			0		0	1	0	0	0	0	0	0	0	0	0	0	0	0	0	0	0	0	0		0		0	0		0				0			0						0		4
44			1	1			0		1	0	0	1	0	0	0	0	0	0	0	0	0	0	0	0	0	0	0		1	12	0	0		0				0			1	33				1	0		1
62			2	1			0		1	0	0	1	0	0	0	0	0	0	0	0	0	0	0	0	0	0	0		1	12	0	0		0				0			1	32				3	0		2
34			2	0			0		1	0	0	1	0	0	0	0	0	0	0	0	0	0	0	0	0	0	0		1	12	1	1		0				0			1	17.5				1	1		1
5			2	0			0		1	0	0	1	0	0	0	0	0	0	0	0	0	0	0	0	0	0	0		1	12	1	1		0				0			1	17.5				1	1		2
48			2	2			0		1	0	0	1	0	0	0	0	0	0	0	0	0	0	0	0	0	0	0		1	6	0	0		0				0			1	13				2	0		1
61			1	2			0		1	0	0	1	0	0	0	0	0	0	0	0	0	0	0	0	0	0	0		1	6	0	0		0				0			1	13				2	0		2
45			2	0			0		1	0	0	1	0	0	0	0	0	0	0	0	0	0	0	0	0	0	0		0		0	0		0				0			1	0.5				2	0		1
35			1	2			0		0	1	0	0	0	0	0	0	0	0	0	0	0	0	0	0	0	0	0		0		0	0		0				0			0						0		1
1			2	0			0		0	1	0	0	0	0	0	0	0	0	0	0	0	0	0	0	0	0	0		0		0	0		0				0			0						0		2
32			2	2			0		0	1	0	0	0	0	0	0	0	0	0	0	0	0	0	0	0	0	0		0		0	0		0				0			0						0		3
38			1	2			0		0	1	0	0	0	0	0	0	0	0	0	0	0	0	0	0	0	0	0		1	6	0	0		0				0			1	9.5				1	0		1
50			1	0			0		3	0	0	0	0	0	0	1	0	0	0	0	0	0	0	0	0	0	0		1	12	1	1		0				0			1	18.1				1	0		2
41			1	0			0		1	0	1	0	0	0	0	0	0	0	0	0	0	0	0	0	0	0	0		1	6	0	0		0				0			1	7.1				1	0		1
8			2	0			0		2	0	0	0	0	1	0	0	0	0	0	0	0	0	0	0	0	0	0		1	6	0	0		0				0			1	7.1				1	0		2
42			2	0			0		1	0	0	1	0	0	0	0	0	0	0	0	0	0	0	0	0	0	0		1	6	0	0		0				0			1	5				1	0		3
10			1	0			0		2	0	0	0	0	1	0	0	0	0	0	0	0	0	0	0	0	0	0		1	6	0	0		0				0			1	1.6				1	0		4
6			1	0			0		1	0	1	0	0	0	0	0	0	0	0	0	0	0	0	0	0	0	0		1	6	0	0		0				0			1	1.5				1	0		5
33			1	1			0		0	1	0	0	0	0	0	0	0	0	0	0	0	0	0	0	0	0	0		0		0	0	1	0				1	8	2	0						0		1
57			2	0			0		1	0	0	1	0	0	0	0	0	0	0	0	0	0	0	0	0	0	0		1	6	0	0	1	0				1	16	2	0						0		2
4			1	0			0		1	0	1	0	0	0	0	0	0	0	0	0	0	0	0	0	0	0	0		1	12	1	1		0				0			1	37				1	1	2	3
8			2	0			0		3	0	0	0	0	0	0	1	0	0	0	0	0	0	0	0	0	0	0		1	12	1	1		0				0			1	26				1	1	2	4
57			2	0			0		1	0	0	1	0	0	0	0	0	0	0	0	0	0	0	0	0	0	0		1	6	0	0	1	0				1	16	2	0						0		5
2			2	0			0		0	0	0	0	0	0	0	0	0	0	0	0	0	0	0	0	0	0	1	agitation	1	12	1	1		0				0			0						1	2	6
31			2	1		1	0		3	0	0	0	0	0	0	1	0	0	0	0	0	0	0	0	0	0	0		1	12	0	0	1	0				1	17	2	0						0		7
41			2	2			0		0	1	0	0	0	0	0	0	0	0	0	0	0	0	0	0	0	0	0		1	6	0	0		0				0			1	11				1	0		1
39			1	1			0		0	1	0	0	0	0	0	0	0	0	0	0	0	0	0	0	0	0	0		1	6	0	0		0				0			1	11				1	0		2
31			1	2			0		0	1	0	0	0	0	0	0	0	0	0	0	0	0	0	0	0	0	0		1	6	0	0		0				0			1	18.3				1	0		1
30			2	2			0		1	0	0	1	0	0	0	0	0	0	0	0	0	0	0	0	0	0	0		1	6	0	0		0				0			1	14.3				1	0		2
41			2	0			0		0	0	0	0	0	0	0	0	0	0	0	0	0	0	0	0	0	0	1		1	6	0	0		0				0			1	8				1	0		1
0		45	2	0			0		0	1	0	0	0	0	0	0	0	0	0	0	0	0	0	0	0	0	0		1	6	0	0		0				0			1	8.3				1	1	2	2
2			2	0			0		1	0	1	0	0	0	0	0	0	0	0	0	0	0	0	0	0	0	0		1	6	0	0		0				0			1	8.9				1	1	2	3
10			2	0			0		1	0	0	1	0	0	0	0	0	0	0	0	0	0	0	0	0	0	0		1	6	0	0		0				0			1	5.7				1	1	2	4
99			2	0			0		3	0	0	0	0	0	0	1	0	0	0	0	0	0	0	0	0	0	0		1	12	1	1		0				0			0						1	1	1
40			2	2			0		0	1	0	0	0	0	0	0	0	0	0	0	0	0	0	0	0	0	0		1	6	0	0		0				0			1	9.3				1	0		1
6			1	0			0		0	1	0	0	0	0	0	0	0	0	0	0	0	0	0	0	0	0	0		1	12	0	0		0				0			1	6.1				1	0		2
6			1	0			0		0	0	0	0	0	0	0	0	0	0	0	0	0	0	0	0	0	0	1		1	12	0	0		0				0			1	5.4				1	0		3
6			2	0			0		0	1	0	0	0	0	0	0	0	0	0	0	0	0	0	0	0	0	0		1	6	0	0		0				0			1	6.1				1	0		4
15			2	0			0		1	0	0	1	0	0	0	0	0	0	0	0	0	0	0	0	0	0	0		1	6	0	0		0				0			1	8.1				1	0		5
6			2	0			0		0	1	0	0	0	0	0	0	0	0	0	0	0	0	0	0	0	0	0		1	6	0	0		0				0			1	6.6				1	0		6
44			1	1			0		0	1	0	0	0	0	0	0	0	0	0	0	0	0	0	0	0	0	0		1	6	0	0		0				0			1	15.5				1	0		7
48			1	1		4	0		2	0	0	0	0	1	0	0	0	0	0	0	0	0	0	0	0	0	0		1	12	0	0		0				0			1	13.2				3	1	1	1
37			1	2			0		1	0	0	1	0	0	0	0	0	0	0	0	0	0	0	0	0	0	0		1	4.5	0	0		0				0			1	16.6				1	0		1
8			2	0			0		2	0	0	0	0	1	0	0	0	0	0	0	0	0	0	0	0	0	0		1	8.5	0	0		0				0			1	11.6				1	0		2
5			1	0			0		1	0	0	1	0	0	0	0	0	0	0	0	0	0	0	0	0	0	0		1	8.5	0	0		0				0			1	10.6				1	0		3
34			2	2			0		2	0	0	0	0	1	0	0	0	0	0	0	0	0	0	0	0	0	0		1	4.5	0	0		0				0			1	13.9				1	0		4
8			2	0			0		2	0	0	0	0	1	0	0	0	0	0	0	0	0	0	0	0	0	0		1	6	0	0		0				0			1	3.6				1	0		1
35			2	0			0		2	0	0	0	0	1	0	0	0	0	0	0	0	0	0	0	0	0	0		1	6	0	0		0				0			1	3.4				1	0		2
52			1	2			0		2	0	0	0	0	1	0	0	0	0	0	0	0	0	0	0	0	0	0		1	6	0	0	1	0				1	40	2	1	13.5				3	0		3
35			2	0			0		1	0	0	1	0	0	0	0	0	0	0	0	0	0	0	0	0	0	0		1	6	1	1		0				0			1	20				1	1	2	1
5			2	0			0		0	1	0	0	0	0	0	0	0	0	0	0	0	0	0	0	0	0	0		1	24	0	0		0				0			1	4.4				1	1	2	2
4			1	0			0		0	1	0	0	0	0	0	0	0	0	0	0	0	0	0	0	0	0	0		1	24	0	0		0				0			1	3.1				1	1	2	3
2			2	0			0		0	1	0	0	0	0	0	0	0	0	0	0	0	0	0	0	0	0	0		1	24	0	0		0				0			1	4.7				1	1	2	4
40			1	0			0		1	0	0	1	0	0	0	0	0	0	0	0	0	0	0	0	0	0	0		1	6	0	0		0				0			1	11.2				1	0		5
7			2	0			0		2	0	0	0	0	1	0	0	0	0	0	0	0	0	0	0	0	0	0		1	24	0	0		0				0			1	12				1	1	2	6
2			2	0			0		0	1	0	0	0	0	0	0	0	0	0	0	0	0	0	0	0	0	0		1	24	0	0	1	0				1	3	2	0						1	2	7
35			1	2			0		1	0	0	1	0	0	0	0	0	0	0	0	0	0	0	0	0	0	0		1	12	0	0		0				0			1	22				1	0		1
36			2	0			0		3	0	0	0	0	0	0	1	0	0	0	0	0	0	0	0	0	0	0		1	6	1	1		0				0			1	22.4				1	0		2
40			2	0			0		0	1	0	0	0	0	0	0	0	0	0	0	0	0	0	0	0	0	0		1	4	0	0	1	1	182		3	0			1	2.2				2	0		1
6			2	0			0		0	1	0	0	0	0	0	0	0	0	0	0	0	0	0	0	0	0	0		1	4	0	0	1	1	182		3	0			1	2.8				1	0		2
6			2	0			0		1	0	0	1	0	0	0	0	0	0	0	0	0	0	0	0	0	0	0		1	4	0	0	1	1	182		3	0			0						0		3
2			1	0			0		0	1	0	0	0	0	0	0	0	0	0	0	0	0	0	0	0	0	0		1	4	0	0	1	1	182		3	0			0						0		4
5			1	0			0		2	0	0	0	0	1	0	0	0	0	0	0	0	0	0	0	0	0	0		1	6	0	0		0				0			1	2.2				1	0		1
35			2	2			0		1	0	0	1	0	0	0	0	0	0	0	0	0	0	0	0	0	0	0		1	6	0	0		0				0			1	2.2				1	0		2
40			1	2			0		1	0	0	1	0	0	0	0	0	0	0	0	0	0	0	0	0	0	0		1	6	0	0		0				0			1	3.1				1	0		3
9			2	2			0		1	0	0	1	0	0	0	0	0	0	0	0	0	0	0	0	0	0	0		1	6	0	0		0				0			1	0.4				1	1		1
3			1	2			0		0	1	0	0	0	0	0	0	0	0	0	0	0	0	0	0	0	0	0		1	6	0	0		0				0			1	1.2				1	1		2
25			1	2			0		1	0	0	1	0	0	0	0	0	0	0	0	0	0	0	0	0	0	0		1	6	0	0		0				0			1	4.6				1	1		3
58			1	0			0		1	0	0	1	0	0	0	0	0	0	0	0	0	0	0	0	0	0	0		1	6	1	1	1	0				1	30	3	0						0		1
58			1	0			0		1	0	0	1	0	0	0	0	0	0	0	0	0	0	0	0	0	0	0		1	6	1	1	1	0				1	30	3	0						0		2
20			2	1			0		0	0	0	0	0	0	0	0	0	0	0	0	0	0	0	0	0	0	1		1	6	0	0	1	0				1	23.7	2	0						0		1
48			1	0			0		1	0	0	1	0	0	0	0	0	0	0	0	0	0	0	0	0	0	0		1	3	0	0		0				0			1	10.6				1	0		2
45			2	2			0		0	0	0	0	0	0	0	0	0	0	0	0	0	0	0	0	0	0	1		1	6	0	0	1	0				1	36	2	0						0		3
13			2	0			0		1	0	0	1	0	0	0	0	0	0	0	0	0	0	0	0	0	0	0		1	6	1	1		0				0			0						0		4
17			2	1			0		2	0	0	0	0	1	0	0	0	0	0	0	0	0	0	0	0	0	0		1	6	0	0	1	0				1	31.2	2	0						0		5
19			1	1		3	0		0	1	0	0	0	0	0	0	0	0	0	0	0	0	0	0	0	0	0		1	6	0	0		0				0			1	11.8				1	0		6
11			2	0			0		3	0	0	0	0	0	0	1	0	0	0	0	0	0	0	0	0	0	0		1	6	1	1		0				0			0						0		7
39			2	0			0		0	0	0	0	0	0	0	0	0	0	0	0	0	0	0	0	0	0	1		1	10	0	0		0				0			1	12				1	0		1
10			1	0			0		0	1	0	0	0	0	0	0	0	0	0	0	0	0	0	0	0	0	0		1	12	0	0		0				0			1	10.7				1	0		2
5			1	0			0		1	0	0	1	0	0	0	0	0	0	0	0	0	0	0	0	0	0	0		1	12	0	0		0				0			1	9				1	0		3
12			2	0			0		0	1	0	0	0	0	0	0	0	0	0	0	0	0	0	0	0	0	0		1	12	0	0		0				0			1	9.7				1	0		4
36			1	0			0		1	0	0	1	0	0	0	0	0	0	0	0	0	0	0	0	0	0	0		1	10	0	0		0				0			1	14.8				1	0		5
39			2	2			0		1	0	0	1	0	0	0	0	0	0	0	0	0	0	0	0	0	0	0		1	6	1	1		0				0			1	29.8				1	0		1
3			1	0			0		0	1	0	0	0	0	0	0	0	0	0	0	0	0	0	0	0	0	0		1	9	0	0		0				0			1	19.2				1	0		2
38			1	2			0		1	0	0	1	0	0	0	0	0	0	0	0	0	0	0	0	0	0	0		1	7	0	0		0				0			1	25.8				1	0		3
20			2	2			0		1	0	0	1	0	0	0	0	0	0	0	0	0	0	0	0	0	0	1	TROUBLE DE LA VIGILANCE	1	12	1	1		0				0			1	18				1	0		1
23			1	2			0		1	0	0	1	0	0	0	0	0	0	0	0	0	0	0	0	0	0	0		1	6	0	0		0				0			1	10				3	0		2
43			2	0			0		2	0	0	0	0	1	0	0	0	0	0	0	0	0	0	0	0	0	1	perte d urines	1	12	1	1		0				0			1	24.1				1	1	2	1
11			2	0			0		0	0	0	0	0	0	0	0	0	0	0	0	0	0	0	0	0	0	1	somnolence	1	12	1	1		0				0			1	15.6				3	1	2	2
22			2	2			0		1	0	0	1	0	0	0	0	0	0	0	0	0	0	0	0	0	0	0		1	2	0	0		0				0			1	1				1	0		1
9			2	0			0		0	0	0	0	0	0	0	0	0	0	0	0	0	0	0	0	0	0	1	DOULEUR ABDOMINALE	1	3	0	0		0				0			1	1.4				1	0		2
2			2	0			0		0	1	0	0	0	0	0	0	0	0	0	0	0	0	0	0	0	0	0		1	3	0	0		0				0			1	1.7				1	0		3
0	3		1	0			0		0	1	0	0	0	0	0	0	0	0	0	0	0	0	0	0	0	0	0		1	3	0	0		0				0			1	1.2				1	0		4
42			2	2			0		0	1	0	0	0	0	0	0	0	0	0	0	0	0	0	0	0	0	0		0		0	0		0				0			0						0		5
50			1	1			0		0	0	0	0	0	0	0	0	0	0	0	0	0	0	0	0	0	0	1	DOULEUR THORACIQUE	1	6	0	0		0				0			1	4.2				3	1	2	1
28			2	1	5		0		1	0	0	1	0	0	0	0	0	0	0	0	0	0	0	0	0	0	0		1	6	1	1		0				0			1	5				3	0		2
44			1	0			0		2	0	0	0	0	1	0	0	0	0	0	0	0	0	0	0	0	0	0		1	10	0	0		0				0			1	14				3	0		1
37			2	0			0		2	0	0	0	0	1	0	0	0	0	0	0	0	0	0	0	0	0	0		1		1	1		0				0			1	11.4				3	1	2	2
6			2	0			0		0	1	0	0	0	0	0	0	0	0	0	0	0	0	0	0	0	0	0		1	12	0	0		0				0			1	10.5				3	0		3
70			1	2			0		3	0	0	0	0	0	0	1	0	0	0	0	0	0	0	0	0	0	0		1		1	1		0				0			1	34				1	1	2	1
39			1	0			0		0	1	0	0	0	0	0	0	0	0	0	0	0	0	0	0	0	0	0		1	4	0	0		0				0			1	4.9				3	0		2
68			2	0			0		1	0	0	1	0	0	0	0	0	0	0	0	0	0	0	0	0	0	0		1	10	0	0		0				0			1	15				3	0		3
44			2	1			0		0	1	0	0	0	0	0	0	0	0	0	0	0	0	0	0	0	0	0		1	10	0	0		0				0			1	10				3	0		4
1	8	2	2	0			0		0	0	0	0	0	0	0	0	0	0	0	0	0	0	0	0	0	0	1	HYPOTONIE, PALEUR	1	6	0	0		0				0			1	7.3				1	1	2	1
26			2	2			0		0	0	0	0	0	0	0	0	0	0	0	0	0	0	0	0	0	0	1	EPISODE D ABSENCE	1		0	0		0				0			1	12.9				3	1	2	2
28			2	0			0		0	1	0	0	0	0	0	0	0	0	0	0	0	0	0	0	0	0	0		1	6	0	0		0				0			1	5.2				3	0		1
34			1	0			0		0	1	0	0	0	0	0	0	0	0	0	0	0	0	0	0	0	0	0		1	6	0	0		0				0			1	8.5				3	0		2
44			1	0			0		0	1	0	0	0	0	0	0	0	0	0	0	0	0	0	0	0	0	0		1	6	0	0		0				0			1	7.5				3	0		3
33			2	0			0		0	0	0	0	0	0	0	0	0	0	0	0	0	0	0	0	0	0	1		1	6	0	0		0				0			1	5.1				3	0		4
47			1	1		2	0		2	0	0	0	1	0	0	0	0	0	0	0	0	0	0	0	0	0	0		1	1	0	0	1	0				0			1	2.5				2	0		1
40			2	1		2	0		0	1	0	0	0	0	0	0	0	0	0	0	0	0	0	0	0	0	0		1	1	0	0	1	0				0			1	2.4				2	0		2
6			1	0			0		0	1	0	0	0	0	0	0	0	0	0	0	0	0	0	0	0	0	0		1	1	0	0	1	0				0			1	1.5				2	0		3
12			1	0			0		0	1	0	0	0	0	0	0	0	0	0	0	0	0	0	0	0	0	0		1	1	0	0	1	0				0			1	1.1				2	0		4
30			2	1			0		1	0	0	1	0	0	0	0	0	0	0	0	0	0	0	0	0	0	0		0		0	0		0				0			0						0		1
43			1	0			0		0	0	0	0	0	0	0	0	0	0	0	0	0	0	0	0	0	0	1	DOULEURS ABDOMINALES	1	3	0	0		0				0			1	11				1	0		1
9			1	0			0		1	0	0	1	0	0	0	0	0	0	0	0	0	0	0	0	0	0	0		1	4	0	0		0				0			1	3.3				1	0		2
5			2	0			0		2	0	0	0	0	1	0	0	0	0	0	0	0	0	0	0	0	0	0		1	4	0	0		0				0			1	2.5				1	0		3
2			1	0			0		0	1	0	0	0	0	0	0	0	0	0	0	0	0	0	0	0	0	0		1	4	0	0		0				0			1	2.4				1	0		4
32			2	0			0		1	0	0	1	0	0	0	0	0	0	0	0	0	0	0	0	0	0	0		1	3	0	0		0				0			1	4				1	0		5
37			2	0			0		1	0	0	1	0	0	0	0	0	0	0	0	0	0	0	0	0	0	0		1	6	0	0		0				0			1	18.2				1	0		1
4			2	0			0		0	0	0	0	0	0	0	0	0	0	0	0	0	0	0	0	0	0	1		1	6	0	0		0				0			1	8.8				1	0		2
42			1	1		2	0		0	0	0	0	0	0	0	0	0	0	0	0	0	0	0	0	0	0	1		1	6	0	0		0				0			1	23				1	0		3
9			1	0			0		2	0	0	0	0	1	0	0	0	0	0	0	0	0	0	0	0	0	0		1	6	0	0		0				0			1	15.3				1	0		4
55			2	2			0		1	0	0	1	0	0	0	0	0	0	0	0	0	0	0	0	0	0	0		1	6	0	0		0				0			1	7.6				1	0		1
55			2	2			0		1	0	0	1	0	0	0	0	0	0	0	0	0	0	0	0	0	0	0		1	6	0	0		0				0			1	7.6				1	0		2
18			1	2			0		1	0	0	1	0	0	0	0	0	0	0	0	0	0	0	0	0	0	0		1	6	0	0		0				0			1	16				1	1	2	3
62			1	2			0		0	0	0	0	0	0	0	0	0	0	0	0	0	0	0	0	0	0	1	PALPITATIONS	1	6	0	0		0				0			1	10.5				1	0		4
33			2	0			0		1	0	0	1	0	0	0	0	0	0	0	0	0	0	0	0	0	0	0		1	6	1	1		0				0			1	19.9				1	0		1
43			2	2			0		0	0	0	0	0	0	0	0	0	0	0	0	0	0	0	0	0	0	1		0		0	0		0				0			0						0		1
12			1	0			0		0	1	0	0	0	0	0	0	0	0	0	0	0	0	0	0	0	0	0		0		0	0		0				0			0						0		2
6			2	0			0		0	1	0	0	0	0	0	0	0	0	0	0	0	0	0	0	0	0	0		0		0	0		0				0			0						0		3
10			1	0			0		1	0	0	1	0	0	0	0	0	0	0	0	0	0	0	0	0	0	0		1	2	0	0		0				0			1	0.2				1	0		1
8			1	0			0		2	0	0	0	0	1	0	0	0	0	0	0	0	0	0	0	0	0	0		1	2	0	0		0				0			1	1.7				1	0		2
11			2	0			0		1	0	0	1	0	0	0	0	0	0	0	0	0	0	0	0	0	0	0		1	2	0	0		0				0			1	2.2				1	0		3
10			1	0			0		1	0	0	1	0	0	0	0	0	0	0	0	0	0	0	0	0	0	0		1	6	0	0		0				0			1	21.9				1	1	2	1
41			2	0			0		0	0	0	0	0	0	0	0	0	0	0	0	0	0	0	0	0	0	1	ACOUPHENES	1	6	1	1		0				0			1	10.5				3	1	2	2
3			2	0			0		1	0	0	1	0	0	0	0	0	0	0	0	0	0	0	0	0	0	1	somnolence	1	6	1	1		0				0			1	14.6				1	1	2	3
9			1	0			0		0	0	0	0	0	0	0	0	0	0	0	0	0	0	0	0	0	0	1	SOMNOLENCE	1	6	1	1		0				0			1	6.8				1	1	2	4
7			1	0			0		1	0	0	1	0	0	0	0	0	0	0	0	0	0	0	0	0	0	1	somnolence	1	6	1	1		0				0			1	17				1	1	2	5
1	9		1	0			0		0	0	0	0	0	0	0	0	0	0	0	0	0	0	0	0	0	0	1	PLEURS, AGITATION, SOMNOLENCE.	1	5	0		1	0				0			1	9.7				1	1	2	1
23			2	1		2	0		2	0	0	1	1	0	0	0	0	0	0	0	0	0	0	0	0	0	0		1	12	1	1	1	0				0			1	9.3				1	1	2	2
24			2	0			0		1	0	0	1	0	0	0	0	0	0	0	0	0	0	0	0	0	0	0		1	6	0		1	0				0			1	5.2				1	1	2	3
25			2	1		2	0		1	0	0	1	0	0	0	0	0	0	0	0	0	0	0	0	0	0	0		1	6	0		1	0				0			1	5.2				1	1	2	4
22			2	0			0		2	0	0	1	1	1	0	0	0	0	0	0	0	0	0	0	0	0	1	TROUBLES DE L'�QUILIBRE	1	11	0		1	0				0			1	5.4				2	1	2	1
24			2	0			0		0	0	0	0	0	0	0	0	0	0	0	0	0	0	0	0	0	0	1	5 CRISES D'�PILEPSIE EN 30 MINUTES DOULEUR THORACIQUE ET DOULEUR ABDOMINALE	1	11	0		1	0				0			1	5				2	1	2	2
60			2	0			0		1	0	1	1	0	0	0	0	0	0	0	0	0	0	0	0	0	0	1	DYSPN�E	1	11	0		1	0				0			1	11.3				2	1	2	3
25			2	0			0		2	0	0	1	1	0	0	0	0	0	0	0	0	0	0	0	0	0	1	IMPRESSION DE VOILE DEVANT LES YEUX	1	2	0		1	0				0			1	1.1				1	0		1
39			2	0			0		1	0	0	1	0	0	0	0	0	0	0	0	0	0	0	0	0	0	0		1		0		1	0				0			1	9.8				2	1	2	1
			1	2			2		0	1	0	0	0	0	0	0	0	0	0	0	0	0	0	0	0	0	0							0				0			0								2
48			2	2			0		0	1	0	0	0	0	0	0	0	0	0	0	0	0	0	0	0	0	0		1		1	1	1	0				0			1	24				2	1		1
42			2	2			0		0	1	0	0	0	0	0	0	0	0	0	0	0	0	0	0	0	0	0		1		1	1	1	0				0			1	16				2	1		2
38			2	2			0		0	1	0	0	0	0	0	0	0	0	0	0	0	0	0	0	0	0	0		1		1	1	1	0				0			1	16				2	1		3
46			1	2			0		2	0	0	1	1	1	0	0	0	0	0	0	0	0	0	0	0	0	0		1	7	0		1	0				0			1	23				2	0		1
			2	2			0		3	0	0	0	0	1	0	1	0	0	0	0	0	0	0	0	0	0	0		2		2		0	0				0			0						2		1
11			2	0			0		1	0	0	1	0	0	0	0	0	0	0	0	0	0	0	0	0	0	0		1	5	0		1	0				0			1	6				2	0		2
39			2	0			0		1	0	0	1	0	0	0	0	0	0	0	0	0	0	0	0	0	0	0		1	5	0		1	0				0			1	8.4				2	0		3
13			2	0			0		1	0	0	1	0	0	0	0	0	0	0	0	0	0	0	0	0	0	0		1	5	0		1	0				0			1	4.2				2	0		4
42			1	1		2	0		1	0	0	1	0	0	0	0	0	0	0	0	0	0	0	0	0	0	0		1	5	0		1	0				0			1	11.3				2	0		5
34			1	1		4	0		1	0	0	1	0	0	0	0	0	0	0	0	0	0	0	0	0	0	0		1	7	0		1	0				0			1	6.9				2	0		1
36			2	1		3	0		1	0	0	1	0	0	0	0	0	0	0	0	0	0	0	0	0	0	0		1	7	0		1	0				0			1	9.5				2	0		2
29			1	0			0		0	1	0	0	0	0	0	0	0	0	0	0	0	0	0	0	0	0	0		1		0		1	0				0			1	13				2	0		1
20			1	0			0		0	1	0	0	0	0	0	0	0	0	0	0	0	0	0	0	0	0	0		1		0		1	0				0			1	6				2	0		2
2			2	0			0		0	1	0	0	0	0	0	0	0	0	0	0	0	0	0	0	0	0	0		1	.5	0		1	0				0			1	1				2	0		1
32			2	2			0		0	1	0	0	0	0	0	0	0	0	0	0	0	0	0	0	0	0	0		1		0		0	0				0			0						0		2
26			1	1		2	0		2	0	0	1	1	1	0	0	0	0	0	0	0	0	0	0	0	0	0		1	4	0		1	0				0			1	12				2	0		1
25			2	0			0		2	0	0	1	1	0	0	0	0	0	0	0	0	0	0	0	0	0	0		1	4	0		1	0				0			1	17				2	0		2
9			2	0			0		1	0	0	1	0	0	0	0	0	0	0	0	0	0	0	0	0	0	0		1		0		1	0				0			1	3.3				2	1	2	1
36			1	2			0		0	1	0	0	0	0	0	0	0	0	0	0	0	0	0	0	0	0	0		1	12	0		1	0				0			1	22				2	1	2	2
12			2	0			0		3	0	0	1	1	1	0	1	0	0	0	0	0	0	0	0	0	0	1	AMN�SIE	1		1	1	1	0				0			1	2.7				2	1	2	3
14			2	2			0		2	0	0	0	0	1	0	0	0	0	0	0	0	0	0	0	0	0	0		1		1	1	1	0				0			1	3.6				2	1	2	4
30			2	2			0		1	0	0	1	0	0	0	0	0	0	0	0	0	0	0	0	0	0	0		1		0		1	0				0			1	4.8				2	1	2	5
49			2	2			0		1	0	0	1	0	0	0	0	0	0	0	0	0	0	0	0	0	0	0		1	6	0		0	0				0			0						0		1
59			1	2			0		3	0	0	1	1	1	0	1	0	0	0	0	0	0	0	0	0	0	0		1		1	1	1	0				0			1	17.6				1	1		2
14			1	0			0		2	0	0	0	1	0	0	0	0	0	0	0	0	0	0	0	0	0	0		1	12	0		1	0				0			1	10.1				2	0		3
11			2	0			0		1	0	0	1	0	0	0	0	0	0	0	0	0	0	0	0	0	0	0		1	12	0		1	0				0			1	10.4				2	0		4
14			2	0			0		2	0	0	1	1	0	0	0	0	0	0	0	0	0	0	0	0	0	0		1	11	0		1	0				0			1	15				2	0		1
44			2	1		3	0		2	0	0	1	1	1	0	0	0	0	0	0	0	0	0	0	0	0	0		1	11	0		1	0				0			1	20				2	0		2
18			1	1		2	0		2	0	0	1	1	1	0	0	0	0	0	0	0	0	0	0	0	0	0		1	11	0		1	0				0			1	17				2	0		3
45			2	1		2	0		2	0	0	1	0	1	0	0	0	0	0	0	0	0	0	0	0	0	0		1	6	0		1	0				0			1	16.7				2	0		1
21			2	0			0		2	0	0	1	0	1	0	0	0	0	0	0	0	0	0	0	0	0	0		1	6	0		1	0				0			1	8.4				2	0		2
6			1	0			0		0	1	0	0	0	0	0	0	0	0	0	0	0	0	0	0	0	0	0		1	12	0		1	0				0			1	5.1				2	1	2	3
12			2	0			0		0	1	0	0	0	0	0	0	0	0	0	0	0	0	0	0	0	0	0		1	6	0		1	0				0			1	6.3				2	0		4
6			2	0			0		2	0	0	1	0	1	0	0	0	0	0	0	0	0	0	0	0	0	0		1	6	0		1	0				0			1	5.1				2	0		5
45			1	1		3	0		2	0	0	1	1	1	0	0	0	0	0	0	0	0	0	0	0	0	0		1	6	0		1	0				0			1	10.6				2	0		6
39			1	2			0		4	0	0	0	0	0	0	0	0	0	0	0	0	0	0	1	0	0	0		1		1	1	0	0				0			0						1	1	1
46			1	2			0		1	0	0	1	0	0	0	0	0	0	0	0	0	0	0	0	0	0	0		1	1.5	0		1	0				0			1	1.7				2	0		1
			2	0			0		1	0	0	1	0	0	0	0	0	0	0	0	0	0	0	0	0	0	0		1	2.5	0		1	0				0			1	1.2				2	0		2
20			1	1			0		1	0	0	1	0	0	0	0	0	0	0	0	0	0	0	0	0	0	0		1	1.5	0		1	0				0			1	5.5				2	0		3
29			2	2			0		2	0	0	1	0	1	0	0	0	0	0	0	0	0	0	0	0	0	0		1		0		1	0				0			1	1.1				2	0		1
9			1	0			0		2	0	0	1	0	1	0	0	0	0	0	0	0	0	0	0	0	0	0		1	2	0		1	0				0			1	1.1				2	0		2
40			2	0			0		1	0	0	1	0	0	0	0	0	0	0	0	0	0	0	0	0	0	0		0		0		0	0				0			0						0		1
5			2	0			0		2	0	0	1	1	1	0	0	0	0	0	0	0	0	0	0	0	0	1	INSOMNIES, PALPITATIONS	0		0		0	0				0			0						0		2
41			2	2			0		2	0	0	1	0	1	0	0	0	0	0	0	0	0	0	0	0	0	0		1	5	0		1	0				0			1	4.6				2	0		1
1	10		1	0			0		0	1	0	0	0	0	0	0	0	0	0	0	0	0	0	0	0	0	0		2		0		0	0				0			0						0		2
29			2	2			0		0	1	0	0	0	0	0	0	0	0	0	0	0	0	0	0	0	0	0		1		0		0	0				0			0						0		1
0	2		2	0			0		0	0	0	0	0	0	0	0	0	0	0	0	0	0	0	0	0	0	1	ENDORMIE	1		0		1	0				0			1	1.3				3	0		2
37			1	2			0		2	0	0	1	0	1	0	0	0	0	0	0	0	0	0	0	0	0	0		1		1	1	1	0				0			1	30				2	1	2	3
8			2	0			0		2	0	0	1	0	1	0	0	0	0	0	0	0	0	0	0	0	0	0		1		1	1	0	0				0			0						1	2	4
38			1	2			0		2	0	0	1	0	1	0	0	0	0	0	0	0	0	0	0	0	0	0		1		0		1	0				0			1	23				2	0		1
31			2	2			0		1	0	1	1	0	0	0	0	0	0	0	0	0	0	0	0	0	0	0		1		0		1	0				0			1	13				2	0		2
65			1	2			0		1	0	0	1	0	0	0	0	0	0	0	0	0	0	0	0	0	0	0		1		0		1	0				0			1	12				3	0		1
40			2	2			0		1	0	1	1	0	0	0	0	0	0	0	0	0	0	0	0	0	0	1	TROUBLE DE L'�QUILIBRE	0		0		0	0				0			0						0		1
31			1	2			0		0	0	0	0	0	0	0	0	0	0	0	0	0	0	0	0	0	0	1	TROUBLES DE CONSCIENCE	1	6	0		1	0				0			1	8				2	1	1	1
				2			2		0	1	0	0	0	0	0	0	0	0	0	0	0	0	0	0	0	0	0							0				0			0								1
				2			2		0	1	0	0	0	0	0	0	0	0	0	0	0	0	0	0	0	0	0							0				0			0								2
				2			2		0	1	0	0	0	0	0	0	0	0	0	0	0	0	0	0	0	0	0							0				0			0								3
				2			2		0	1	0	0	0	0	0	0	0	0	0	0	0	0	0	0	0	0	0							0				0			0								4
				2			2		0	1	0	0	0	0	0	0	0	0	0	0	0	0	0	0	0	0	0							0				0			0								5
5			2	0			0		2	0	0	0	1	1	0	0	0	0	0	0	0	0	0	0	0	0	0		1		1	1	0	0				0			0						1	2	1
2			2	0			0		2	0	0	1	1	0	0	0	0	0	0	0	0	0	0	0	0	0	0		1		1	1	0	0				0			0						1	2	2
34			1	0			0		1	0	1	0	0	0	0	0	0	0	0	0	0	0	0	0	0	0	0		1		0		1	0				0			1	6.9				2	0		3
31			2	0			0		2	0	0	1	1	0	0	0	0	0	0	0	0	0	0	0	0	0	0		1		0		1	0				0			1	2.5				2	0		4
1	11		2	0			0		0	1	0	0	0	0	0	0	0	0	0	0	0	0	0	0	0	0	0		1		0		1	0				0			1	7.8				1	0		1
57			2	2			0		0	1	0	0	0	0	0	0	0	0	0	0	0	0	0	0	0	0	0		2		0		0	0				0			0						0		2
42			2	0			0		3	0	0	1	0	0	0	1	0	0	0	0	0	0	0	0	0	0	0		1		1	1	1	0				0			1	15.6				2	1	1	3
5			2	0			0		2	0	0	0	0	1	0	0	0	0	0	0	0	0	0	0	0	0	0		1		0		1	0				0			1	6.6				2	0		4
9			1	0			0		2	0	0	1	0	1	0	0	0	0	0	0	0	0	0	0	0	0	0		1		0		1	0				0			1	13.4				1	0		5
64			1	2			0		0	1	0	0	0	0	0	0	0	0	0	0	0	0	0	0	0	0	0		2		0		0	0				0			0						0		6
42			1	0			0		1	0	0	1	0	0	0	0	0	0	0	0	0	0	0	0	0	0	0		1	12	0		1	0				0			1	20				1	0		7
3			2	0			0		2	0	0	0	0	1	0	0	0	0	0	0	0	0	0	0	0	0	0		1		0		1	0				0			1	12.5				1	0		8
11			2	0			0		2	0	0	0	0	1	0	0	0	0	0	0	0	0	0	0	0	0	0		1		0		1	0				0			1	15				1	0		9
7			1	0			0		3	0	0	0	0	0	0	1	0	0	0	0	0	0	0	0	0	0	0		1		1	1	0	0				0			0						1	2	1
39			2	0			0		3	0	1	1	1	1	0	1	0	0	0	0	0	0	0	0	0	0	0		1		1	1	1	0				1	30	1	1	11.9				2	1	2	2
2			2	0			0		3	0	0	0	0	0	0	1	0	0	0	0	0	0	0	0	0	0	0		1		1	1	0	0				0			0						1	2	3
56			1	0			0		2	0	1	0	1	0	0	0	0	0	0	0	0	0	0	0	0	0	0		1		0		1	0				0			1	7				2	0		1
55			2	2			0		0	1	0	0	0	0	0	0	0	0	0	0	0	0	0	0	0	0	0		1		0		1	0				0			1	23				2	0		2
38			2	2			0		3	0	0	1	0	0	0	1	0	0	0	0	0	0	0	0	0	0	0		1		1	1	1	0				0			1	11.4				2	1		1
4			2	0			0		2	0	0	1	0	1	0	0	0	0	0	0	0	0	0	0	0	0	0		1		1	1	1	0				0			1	20				2	1	2	1
4			2	0			0		0	1	0	0	0	0	0	0	0	0	0	0	0	0	0	0	0	0	0		1		1	1	1	0				0			1	20				1	1	2	2
34			2	2			0		3	0	0	0	0	0	0	1	0	0	0	0	0	0	0	0	0	0	0		1		1	1	1	0				0			1	22				1	1	2	3
6			1	0			0		0	1	0	0	0	0	0	0	0	0	0	0	0	0	0	0	0	0	0		1		0		1	0				0			1	2.2				2	0		4
35			1	2			0		0	1	0	0	0	0	0	0	0	0	0	0	0	0	0	0	0	0	0		1		0		0	0				0			0						0		5
34			2	0			0		1	0	0	1	0	0	0	0	0	0	0	0	0	0	0	0	0	0	0		1	6	0		1	0				0			1	6.3				2	0		6
8			1	0			0		2	0	0	1	0	1	0	0	0	0	0	0	0	0	0	0	0	0	0		1		1	1	0	0				0			0						1	2	7
6			2	0			0		4	0	0	1	0	1	0	0	0	0	0	0	1	0	0	0	0	0	1	MAL DE VENTRE, DIARRH�ES	1		1	1	1	0				0			1	34				1	1	2	8
38			1	2			0		3	0	0	0	0	0	0	1	0	0	0	0	0	0	0	0	0	0	0		1		1	1	1	0				0			1	24				1	1	2	9
56			1	0			0		0	0	0	0	0	0	0	0	0	0	0	0	0	0	0	0	0	0	1		1	6	0	0		0				0			1	18				3	0		1
39			2	0			0		1	0	0	1	0	0	0	0	0	0	0	0	0	0	0	0	0	0	0		1	9	0	0		0				0			1	19.4				1	0		1
11			2	0			0		1	0	0	1	0	0	0	0	0	0	0	0	0	0	0	0	0	0	0		1	6	0	0		0				0			1	25				3	0		1
10			1	0			0		0	0	0	0	0	0	0	0	0	0	0	0	0	0	0	0	0	0	1		1	6	0	0		0				0			1	35				3	0		2
33			2	2			2		0	1	0	0	0	0	0	0	0	0	0	0	0	0	0	0	0	0	0		1	6	0	0		0				0			1	32				3	0		3
19			2	0			0		0	1	0	0	0	0	0	0	0	0	0	0	0	0	0	0	0	0	0		1	9	1	1		0				0			1	28.9				1	1		1
38			2	0			0		1	0	0	1	0	0	0	0	0	0	0	0	0	0	0	0	0	0	0		1		0	0		0				0			1	12.8				1	0		2
49			1	0			0		1	0	0	1	0	0	0	0	0	0	0	0	0	0	0	0	0	0	0		1	4	0	0		0				0			1	8.5				1	0		1
20			2	2			0		2	0	0	0	0	1	0	0	0	0	0	0	0	0	0	0	0	0	0		1	6	0	0		0				0			1	7				1	0		1
45			1	0			0		1	0	1	0	0	0	0	0	0	0	0	0	0	0	0	0	0	0	0		1	6	0	0		0				0			1	6.2				1	0		2
43			2	1	20		0		2	0	0	0	0	1	0	0	0	0	0	0	0	0	0	0	0	0	0		1		0	0		0				0			1	7.3				1	0		3
37			1	1			0		1	0	0	1	0	0	0	0	0	0	0	0	0	0	0	0	0	0	0		1	12	0	0		0				0			1	4				3	0		4
23			2	2			0		1	0	0	1	0	0	0	0	0	0	0	0	0	0	0	0	0	0	0		1	9	0	0		0				0			0						0		1
16			1	0			0		1	0	0	1	0	0	0	0	0	0	0	0	0	0	0	0	0	0	0		1		0	0		0				0			0						0		1
49			1	1	3		2		1	0	1	0	0	0	0	0	0	0	0	0	0	0	0	0	0	0	0		1	6	0	0		0				0			0						0		2
46			2	2			0		0	1	0	0	0	0	0	0	0	0	0	0	0	0	0	0	0	0	0		1	6	0	0	1	1	15		1	0			1	1.6				1	0		1
24			2	2			0		0	1	0	0	0	0	0	0	0	0	0	0	0	0	0	0	0	0	0		1	6	0	0		0				0			1	3.2				1	0		2
48			1	2			0		0	0	0	0	0	0	0	0	0	0	0	0	0	0	0	0	0	0	1		1	6	0	0	1	1	2		1	0			1	1.2				1	0		3
38			1	1			0		0	1	0	0	0	0	0	0	0	0	0	0	0	0	0	0	0	0	0		1	6	0	0		0				0			1	5.1				1	0		4
47			2	0			0		1	0	0	1	0	0	0	0	0	0	0	0	0	0	0	0	0	0	0		1	6	0	0		0				0			1	20.2				1	0		1
33			1	2			0		1	0	0	1	0	0	0	0	0	0	0	0	0	0	0	0	0	0	1	douleur abdominale	1	9	0	0		0				0			1	17.7				1	0		2
8			1	0			0		0	0	0	0	0	0	0	0	0	0	0	0	0	0	0	0	0	0	1		1	3	0	0		0				0			1	7				1	0		1
6			1	0			0		0	1	0	0	0	0	0	0	0	0	0	0	0	0	0	0	0	0	0		0		0	0		0				0			1	4.3				1	0		1
15			1	0			0		0	1	0	0	0	0	0	0	0	0	0	0	0	0	0	0	0	0	0		1	6	0	0		0				0			1	6.2				3	0		2
				2			2		0	1	0	0	0	0	0	0	0	0	0	0	0	0	0	0	0	0	0		0		0	0		0				0			0						0		1
47			2	1	10		0		1	0	1	0	0	0	0	0	0	0	0	0	0	0	0	0	0	0	0		1	6	0	0		0				0			1	6.5				1	0		1
25			1	0			0		3	0	0	0	0	0	1	0	0	0	0	0	0	0	0	0	0	0	0		1	9	0	0		0				0			1	22.8				1	0		1
71			2	0			0		0	0	0	0	0	0	0	0	0	0	0	0	0	0	0	0	0	0	1		1	6	0	0		0				0			1	28.8				1	0		1
41			1	1			2		0	1	0	0	0	0	0	0	0	0	0	0	0	0	0	0	0	0	0		1	6	0	0		0				0			1	10.3				3	0		1
3			1	0			0		0	1	0	0	0	0	0	0	0	0	0	0	0	0	0	0	0	0	0		1	4	0	0		0				0			1	2.8				1	0		1
26			1	0			0		1	0	0	1	0	0	0	0	0	0	0	0	0	0	0	0	0	0	0		1	10	0	0		0				0			1	6.9				1	0		2
5			1	0			0		0	1	0	0	0	0	0	0	0	0	0	0	0	0	0	0	0	0	0		1	6	0	0		0				0			1	4.1				1	0		3
2			2	0			0		0	1	0	0	0	0	0	0	0	0	0	0	0	0	0	0	0	0	0		1	4	0	0		0				0			1	2.7				1	0		4
47			2	2			0		1	0	0	1	0	0	0	0	0	0	0	0	0	0	0	0	0	0	0		0		0	0		0				0			0						0		1
4			1	0			0		1	0	0	1	0	0	0	0	0	0	0	0	0	0	0	0	0	0	0		0		0	0		0				0			0						0		2
11			2	0			0		1	0	0	1	0	0	0	0	0	0	0	0	0	0	0	0	0	0	0		0		0	0		0				0			0						0		3
35			2	2			0		1	0	0	1	0	0	0	0	0	0	0	0	0	0	0	0	0	0	0		1	12	1	1		0				0			1	35.5				1	1		1
7			2	0			0		3	0	0	0	0	0	0	1	0	0	0	0	0	0	0	0	0	0	0		1	12	1	1		0				0			1	32.6				1	1		2
9			2	0			0		3	0	0	0	0	0	0	1	0	0	0	0	0	0	0	0	0	0	0		1	12	1	1		0				0			1	16.5				1	1		3
42			1	2			1	4	5	0	0	0	0	0	0	0	1	0	0	0	0	0	0	0	0	0	0		1		0	0		0				0			1	21.8				3	1		1
35			1	1	20		0		0	1	0	0	0	0	0	0	0	0	0	0	0	0	0	0	0	0	0		1	15	0	0		0				0			1	12.6				1	0		1
46			1	1			0		0	1	0	0	0	0	0	0	0	0	0	0	0	0	0	0	0	0	0		1	6	0	0		0				0			1	23				1	1		2
48			1	1	20		0		3	0	0	0	0	0	0	1	0	0	0	0	0	0	0	0	0	0	0		1	12	1	1		0				0			1	18.5				1	1		3
59			2	2			0		1	0	0	1	0	0	0	0	0	0	0	0	0	0	0	0	0	0	0		1	2	0	0		0				0			1	6.2				1	0		1
23			1	2			0		0	1	0	0	0	0	0	0	0	0	0	0	0	0	0	0	0	0	0		1	6	0	0		0				0			0						0		1
0			1	2			0		0	1	0	0	0	0	0	0	0	0	0	0	0	0	0	0	0	0	0		1	6	0	0		0				0			1	1.7				1	0		2
2			2	2			0		2	0	0	0	0	1	0	0	0	0	0	0	0	0	0	0	0	0	0		1	6	0	0		0				0			1	1.3				1	0		3
23			2	2			0		1	0	0	1	0	0	0	0	0	0	0	0	0	0	0	0	0	0	0		1	6	0	0		0				0			1	3.6				1	0		4
28			2	2			0		0	0	0	0	0	0	0	0	0	0	0	0	0	0	0	0	0	0	1		1	6	0	0		0				0			1	1.7				1	0		5
40			2	2			0		0	1	0	0	0	0	0	0	0	0	0	0	0	0	0	0	0	0	0		1	6	0	0		0				0			0						0		1
40			2	2			0		0	1	0	0	0	0	0	0	0	0	0	0	0	0	0	0	0	0	0		1	6	0	0		0				0			0						0		2
48			1	2			0		0	1	0	0	0	0	0	0	0	0	0	0	0	0	0	0	0	0	0		1	6	0	0		0				0			0						0		1
27			1	2			0		1	0	0	1	0	0	0	0	0	0	0	0	0	0	0	0	0	0	0		1	6	0	0		0				0			1	2.7				3	0		1
5			2	0			0		0	1	0	0	0	0	0	0	0	0	0	0	0	0	0	0	0	0	0		1	6	0	0		0				0			1	0.8				1	0		1
3			1	0			0		0	1	0	0	0	0	0	0	0	0	0	0	0	0	0	0	0	0	0		1	6	0	0		0				0			1	0.4				1	0		2
25			1	0			0		1	0	0	1	0	0	0	0	0	0	0	0	0	0	0	0	0	0	0		1	6	0	0		0				0			1	6.9				1	0		3
2			2	0			0		0	1	0	0	0	0	0	0	0	0	0	0	0	0	0	0	0	0	0		1	6	0	0		0				0			1	1.1				1	0		4
				2			2		0	1	0	0	0	0	0	0	0	0	0	0	0	0	0	0	0	0	0		0		0	0		0				0			0						0		1
				2			2		0	1	0	0	0	0	0	0	0	0	0	0	0	0	0	0	0	0	0		0		0	0		0				0			0						0		1
				2			2		0	1	0	0	0	0	0	0	0	0	0	0	0	0	0	0	0	0	0		0		0	0		0				0			0						0		1
			1	1	10		0		1	0	0	1	0	0	0	0	0	0	0	0	0	0	0	0	0	0	0		1	10	1	1		0				0			1	19.7				1	0		1
30			1	2			0		0	1	0	0	0	0	0	0	0	0	0	0	0	0	0	0	0	0	0		0		0	0		0				0			0						0		1
30			1	2			0		0	1	0	0	0	0	0	0	0	0	0	0	0	0	0	0	0	0	0		0		0	0		0				0			0						0		2
98			2	0			0		1	0	0	1	0	0	0	0	0	0	0	0	0	0	0	0	0	0	0		0		0	0		0				0			1	8.2				3	0		1
68			2	0			0		0	0	0	0	0	0	0	0	0	0	0	0	0	0	0	0	0	0	1		1	6	0	0		0				0			1	18.8				1	0		1
46			1	0			0		0	0	0	0	0	0	0	0	0	0	0	0	0	0	0	0	0	0	1		1	10	0	0		0				0			1	8.6				1	1		1
14			2	0			0		0	0	0	0	0	0	0	0	0	0	0	0	0	0	0	0	0	0	1		1	10	0	0		0				0			1	28.5				1	1		2
43			2	0			0		1	0	0	1	0	0	0	0	0	0	0	0	0	0	0	0	0	0	0		1	10	0	0		0				0			1	28.5				1	1		3
22			1	1	10		0		1	0	0	1	0	0	0	0	0	0	0	0	0	0	0	0	0	0	0		1	6	0	0		0				0			1	4.9				1	0		1
17			2	1	10		0		0	0	0	0	0	0	0	0	0	0	0	0	0	0	0	0	0	0	1		1	6	0	0		0				0			1	5.3				1	0		2
43			2	1	10		0		1	0	0	1	0	0	0	0	0	0	0	0	0	0	0	0	0	0	0		1	6	0	0		0				0			1	6.1				1	0		3
3			1	2			0		0	1	0	0	0	0	0	0	0	0	0	0	0	0	0	0	0	0	0		1	9	0	0		0				0			1	6.1				1	0		1
80			2	2			0		0	1	0	0	0	0	0	0	0	0	0	0	0	0	0	0	0	0	0		1	9	0	0		0				0			1	29.3				1	0		2
19			2	2			0		0	1	0	0	0	0	0	0	0	0	0	0	0	0	0	0	0	0	0		1	9	0	0		0				0			1	25.3				1	0		3
23			2	1			0		2	0	0	0	0	1	0	0	0	0	0	0	0	0	0	0	0	0	0		1	6	0	0		0				0			1	22.1				1	0		1
15			1	2			0		0	0	0	0	0	0	0	0	0	0	0	0	0	0	0	0	0	0	1	toux suie nasale	1	12	1	1		0				0			1	8.9				1	1		1
23			2	2			0		1	0	0	1	0	0	0	0	0	0	0	0	0	0	0	0	0	0	0		1	12	0	0		0				0			1	13				1	0		2
27			2	0			0		0	1	0	0	0	0	0	0	0	0	0	0	0	0	0	0	0	0	0		1	6	0	0		0				0			1	12.5				1	0		1
29			1	0			0		1	0	0	1	0	0	0	0	0	0	0	0	0	0	0	0	0	0	0		1	6	0	0		0				0			1	16				1	0		2
8			2	0			0		2	0	0	0	0	1	0	0	0	0	0	0	0	0	0	0	0	0	0		1	6	0	0		0				0			1	11.7				1	0		3
2			2	0			0		0	1	0	0	0	0	0	0	0	0	0	0	0	0	0	0	0	0	0		1	6	0	0		0				0			1	11.7				1	0		4
2			2	0			0		0	1	0	0	0	0	0	0	0	0	0	0	0	0	0	0	0	0	0		1	6	0	0		0				0			1	11.7				1	0		5
8			1	0			0		0	0	0	0	0	0	0	0	0	0	0	0	0	0	0	0	0	0	1		1	6	0	0		0				0			1	1.8				1	0		1
10			1	0			0		0	0	0	0	0	0	0	0	0	0	0	0	0	0	0	0	0	0	1		1	6	0	0		0				0			1	2				1	0		2
5			1	0			0		1	0	0	1	0	0	0	0	0	0	0	0	0	0	0	0	0	0	0		1	6	0	0		0				0			1	1.1				3	0		3
36			2	0			0		1	0	0	1	0	0	0	0	0	0	0	0	0	0	0	0	0	0	0		1	6	0	0		0				0			1	2.3				1	0		4
1			2	0			0		0	1	0	0	0	0	0	0	0	0	0	0	0	0	0	0	0	0	0		1	6	0	0		0				0			0						0		1
38			2	0			0		0	1	0	0	0	0	0	0	0	0	0	0	0	0	0	0	0	0	0		1	6	0	0		0				0			0						0		2
43			1	0			0		0	1	0	0	0	0	0	0	0	0	0	0	0	0	0	0	0	0	0		1	6	0	0		0				0			1	2.2				1	0		3
45			2	1	20		0		0	0	0	0	0	0	0	0	0	0	0	0	0	0	0	0	0	0	1	d�compensation ascitique et cardiaque	1	12	0	0		0				0			1	7.4				1	1		1
49			1	0			0		0	1	0	0	0	0	0	0	0	0	0	0	0	0	0	0	0	0	0		1	12	0	0		0				0			1	6.9				1	1		1
36			1	2			0		0	1	0	0	0	0	0	0	0	0	0	0	0	0	0	0	0	0	0		1	6	0	0		0				0			1	6.3				1	0		1
45			1	1			0		1	0	1	0	0	0	0	0	0	0	0	0	0	0	0	0	0	0	0		1	6	0	0		0				0			1	7.3				3	0		1
18			1	0			0		0	1	0	0	0	0	0	0	0	0	0	0	0	0	0	0	0	0	0		1	1	0	0		0				0			1	8.4				3	0		1
34			1	0			0		0	0	0	0	0	0	0	0	0	0	0	0	0	0	0	0	0	0	1		1	6	0	0		0				0			1	6.9				1	0		1
83			1	2		4	0		4	0	0	0	0	0	0	0	0	0	0	1	0	0	0	0	0	0	1	confusion	1	12	1	1		0				0			1	30.3				3	1		1
76			2	0			0		0	1	0	0	0	0	0	0	0	0	0	0	0	0	0	0	0	0	0		1	6	0	0		0				0			1	6.3				1	0		1
42			2	2			0		0	0	0	0	0	0	0	0	0	0	0	0	0	0	0	0	0	0	1	fracture costale	1	6	0	0		0				0			1	11.1				1	0		1
45			2	1			0		0	0	0	0	0	0	0	0	0	0	0	0	0	0	0	0	0	0	1	somnolence	1	9	0	0		0				0			1	17.2				1	0		1
32			2	2			0		1	0	0	1	0	0	0	0	0	0	0	0	0	0	0	0	0	0	0		1	12	0	0		0				0			1	23.4				1	1		1
7			2	2			0		0	1	0	0	0	0	0	0	0	0	0	0	0	0	0	0	0	0	0		1	12	0	0		0				0			1	12.7				1	1		2
0			1	2			0		2	0	0	0	0	1	0	0	0	0	0	0	0	0	0	0	0	0	0		1	12	0	0		0				0			1	12.6				1	1		3
35			1	2			0		0	0	0	0	0	0	0	0	0	0	0	0	0	0	0	0	0	0	1		1	12	0	0		0				0			1	25.4				1	1		4
48			2	0			0		1	0	1	0	0	0	0	0	0	0	0	0	0	0	0	0	0	0	0		1	6	0	0		0				0			1	8.2				1	0		1
73			1	2			1	1	5	1	0	0	0	0	0	0	0	0	0	0	0	0	0	0	0	0	0		0		0	0		0				0			0						0		1
68			1	2			0		1	0	0	1	0	0	0	0	0	0	0	0	0	0	0	0	0	0	0		1	6	0	0		0				0			1	1				3	0		1
6			2	2			0		0	1	0	0	0	0	0	0	0	0	0	0	0	0	0	0	0	0	0		0		0	0		0				0			0						0		2
57			2	2			0		1	0	0	1	0	0	0	0	0	0	0	0	0	0	0	0	0	0	0		1	6	0	0		0				0			1	0.8				2	0		3
69			2	2			0		0	1	0	0	0	0	0	0	0	0	0	0	0	0	0	0	0	0	0		0		0	0		0				0			0						0		4
64			1	2			0		0	1	0	0	0	0	0	0	0	0	0	0	0	0	0	0	0	0	0		1	4	0	0		0				0			1	6.8				1	0		1
22			1	1			0		3	0	0	0	0	0	0	1	0	0	0	0	0	0	0	0	0	0	0		1	12	1	1		0				0			1	36				1	1		1
32			2	2			0		1	0	0	1	0	0	0	0	0	0	0	0	0	0	0	0	0	0	0		1	6	0	0		0				0			1	7.5				3	0		1
			2	2			0		0	1	0	0	0	0	0	0	0	0	0	0	0	0	0	0	0	0	0		1	12	0	0		0				0			1	24.3				1	0		1
42			1	2			0		0	1	0	0	0	0	0	0	0	0	0	0	0	0	0	0	0	0	0		1	12	0	0		0				0			1	24.5				2	0		1
54			1	2			0		3	0	0	0	0	0	0	1	0	0	0	0	0	0	0	0	0	0	0		1	12	0	0		0				0			1	10.9				1	0		1
54			1	2			0		3	0	0	0	0	0	0	1	0	0	0	0	0	0	0	0	0	0	0		0		0	0		0				0			0						0		2
45			1	1			0		0	1	0	0	0	0	0	0	0	0	0	0	0	0	0	0	0	0	0		1	2	0	0		0				0			1	9.6				1	0		1
49			2	1			0		0	1	0	0	0	0	0	0	0	0	0	0	0	0	0	0	0	0	0		1	2	0	0		0				0			1	13				1	0		2
3			2	0			0		3	0	0	0	0	0	0	1	0	0	0	0	0	0	0	0	0	0	0		1	12	1	1		0				0			1	4.3				1	1		1
32			1	0			0		0	0	0	0	0	0	0	0	0	0	0	0	0	0	0	0	0	0	1		1	12	1	1		0				0			1	13.2				1	1		2
30			2	0			0		2	0	0	0	0	1	0	0	0	0	0	0	0	0	0	0	0	0	0		1	12	1	1		0				0			1	13.2				1	1		3
49			2	2			0		0	1	0	0	0	0	0	0	0	0	0	0	0	0	0	0	0	0	0		1	6	0	0		0				0			1	13				1	0		1
45			1	2			0		0	1	0	0	0	0	0	0	0	0	0	0	0	0	0	0	0	0	0		1	6	0	0		0				0			1	9.6				1	0		2
46			1	0			0		1	0	0	1	0	0	0	0	0	0	0	0	0	0	0	0	0	0	0		1	6	0	0		0				0			1	18.9				1	0		1
			2	0			0		1	0	0	1	0	0	0	0	0	0	0	0	0	0	0	0	0	0	0		1	6	0	0		0				0			1	12.8				1	0		2
15			1	0			0		1	0	0	1	0	0	0	0	0	0	0	0	0	0	0	0	0	0	0		1	6	0	0		0				0			1	10.2				1	0		3
17			1	0			0		1	0	0	1	0	0	0	0	0	0	0	0	0	0	0	0	0	0	0		1	6	0	0		0				0			1	19.1				1	0		4
50			2	0			0		0	0	0	0	0	0	0	0	0	0	0	0	0	0	0	0	0	0	1		1	6	0	0	1	1	23		3	0			1	3.9				3	0		1
12			2	2			0		0	0	0	0	0	0	0	0	0	0	0	0	0	0	0	0	0	0	1		1		0	0		0				0			1	9.2				3	0		2
21			2	2			0		2	0	0	0	0	1	0	0	0	0	0	0	0	0	0	0	0	0	0		1		0	0		0				0			1	6				3	0		3
35			1	0			0		0	1	0	0	0	0	0	0	0	0	0	0	0	0	0	0	0	0	0		1	6	0	0		0				0			1	4.9				1	0		1
0	5		1	0			0		2	0	0	0	0	1	0	0	0	0	0	0	0	0	0	0	0	0	0		1	12	0	0		0				0			1	4.9				1	0		2
30			2	0			0		0	1	0	0	0	0	0	0	0	0	0	0	0	0	0	0	0	0	0		1	6	0	0		0				0			1	5.6				1	0		3
21			2	0			0		1	0	0	1	0	0	0	0	0	0	0	0	0	0	0	0	0	0	0		1	6	0	0		0				0			0						0		1
21			2	0			0		1	0	0	1	0	0	0	0	0	0	0	0	0	0	0	0	0	0	0		1	6	0	0		0				0			0						0		2
52			2	0			0		1	0	0	1	0	0	0	0	0	0	0	0	0	0	0	0	0	0	0		1	6	0	0		0				0			1	1				1	0		3
92			1	1			0		1	0	1	0	0	0	0	0	0	0	0	0	0	0	0	0	0	0	0		1	6	0	0		0				0			1	6.6				1	1		1
37			2	2			0		0	0	0	0	0	0	0	0	0	0	0	0	0	0	0	0	0	0	1		1	9	0	0		0				0			1	11.4				1	0		1
2			1	0			0		0	1	0	0	0	0	0	0	0	0	0	0	0	0	0	0	0	0	0		1	6	0	0		0				0			1	4.2				1	0		1
35			1	0			0		0	1	0	0	0	0	0	0	0	0	0	0	0	0	0	0	0	0	0		1	6	0	0		0				0			1	7.1				1	0		2
69			1	2			0		2	0	0	0	0	1	0	0	0	0	0	0	0	0	0	0	0	0	0		1	12	0	0		0				0			1	5.6				1	0		1
27			2	0			0		1	0	0	1	0	0	0	0	0	0	0	0	0	0	0	0	0	0	0		1	12	0	0		0				0			1	8.6				1	0		2
3			1	0			0		0	1	0	0	0	0	0	0	0	0	0	0	0	0	0	0	0	0	0		1	12	0	0		0				0			1	10.5				1	0		3
30			1	0			0		2	0	0	0	0	1	0	0	0	0	0	0	0	0	0	0	0	0	0		1	12	0	0		0				0			1	23.2				1	0		4
40			2	0			0		0	1	0	0	0	0	0	0	0	0	0	0	0	0	0	0	0	0	0		1	12	0	0		0				0			1	5.6				1	0		5
35			2	0			0		3	0	0	0	0	0	0	1	0	0	0	0	0	0	0	0	0	0	0		1	12	1	1		0				0			1	23.6				1	1		1
8			2	0			0		3	0	0	0	0	0	0	1	0	0	0	0	0	0	0	0	0	0	0		1	12	1	1		0				0			1	16.4				1	1		2
8			2	0			0		1	0	0	1	0	0	0	0	0	0	0	0	0	0	0	0	0	0	0		1	12	1	1		0				0			1	16.4				1	1		3
3			1	0			0		3	0	0	0	0	0	0	1	0	0	0	0	0	0	0	0	0	0	0		1	12	1	1		0				0			1	13.9				1	1		4
5			2	0			0		3	0	0	0	0	0	0	1	0	0	0	0	0	0	0	0	0	0	0		1	12	1	1		0				0			1	23.6				1	1		5
13			1	0			0		0	1	0	0	0	0	0	0	0	0	0	0	0	0	0	0	0	0	0		1	6	0	0		0				0			1	5				1	0		1
15			1	2			0		0	1	0	0	0	0	0	0	0	0	0	0	0	0	0	0	0	0	0		1	6	0	0		0				0			1	3.8				1	0		2
0	5		1	0			0		0	1	0	0	0	0	0	0	0	0	0	0	0	0	0	0	0	0	0		1	6	0	0		0				0			1	23				1	0		3
28			1	0			0		0	1	0	0	0	0	0	0	0	0	0	0	0	0	0	0	0	0	0		1	6	0	0		0				0			1	3.7				1	0		4
22			2	0			0		0	1	0	0	0	0	0	0	0	0	0	0	0	0	0	0	0	0	0		1	6	0	0		0				0			1	4				1	0		5
44			1	2			0		0	0	0	0	0	0	0	0	0	0	0	0	0	0	0	0	0	0	1		1	6	0	0		0				0			1	15				1	0		1
44			1	2			0		0	0	0	0	0	0	0	0	0	0	0	0	0	0	0	0	0	0	1		1	6	0	0		0				0			1	15				1	0		2
44			1	2			0		0	0	0	0	0	0	0	0	0	0	0	0	0	0	0	0	0	0	1		1	6	0	0		0				0			1	15				1	0		3
44			1	2			0		0	0	0	0	0	0	0	0	0	0	0	0	0	0	0	0	0	0	1		1	6	0	0		0				0			1	15				1	0		4
16			2	2			0		1	0	0	1	0	0	0	0	0	0	0	0	0	0	0	0	0	0	0		0		0	0		0				0			1	1.3				3	0		1
46			2	2			0		0	1	0	0	0	0	0	0	0	0	0	0	0	0	0	0	0	0	0		0		0	0		0				0			1	0.5				3	0		1
43			1	2			0		0	1	0	0	0	0	0	0	0	0	0	0	0	0	0	0	0	0	0		0		0	0		0				0			1	0.5				3	0		2
31			1	2			1	1	5	1	0	0	0	0	0	0	0	0	0	0	0	0	0	0	0	0	0		0		0	0		0				0			0						0		1
			1	2			0		1	0	0	1	0	0	0	0	0	0	0	0	0	0	0	0	0	0	0		0		0	0		0				0			0						0		2
35			1	2			0		1	0	0	1	0	0	0	0	0	0	0	0	0	0	0	0	0	0	0		1	9	0	0		0				0			1	14				1	0		1
45			1	1			0		0	1	0	0	0	0	0	0	0	0	0	0	0	0	0	0	0	0	0		1	6	0	0		0				0			1	10				1	0		1
31			1	2			0		0	0	0	0	0	0	0	0	0	0	0	0	0	0	0	0	0	0	1		0		0	0		0				0			1	0.6				3	0		1
41			2	2			0		0	0	0	0	0	0	0	0	0	0	0	0	0	0	0	0	0	0	1		0		0	0		0				0			1	13.3				1	0		1
27			1	1			0		0	0	0	0	0	0	0	0	0	0	0	0	0	0	0	0	0	0	1		0		0	0		0				0			1	3.3				1	0		1
51			2	2			0		0	1	0	0	0	0	0	0	0	0	0	0	0	0	0	0	0	0	0		0		0	0		0				0			0						0		2
27			2	1	20		0		2	0	0	0	0	1	0	0	0	0	0	0	0	0	0	0	0	0	0		1	6	0	0		0				0			1	15.5				3	1		1
34			1	0			0		2	0	0	0	0	1	0	0	0	0	0	0	0	0	0	0	0	0	0		1	6	0	0		0				0			1	11.3				3	1		2
5			1	0			0		0	1	0	0	0	0	0	0	0	0	0	0	0	0	0	0	0	0	0		1	6	0	0		0				0			1	6.2				3	1		3
55			1	2			0		0	0	0	0	0	0	0	0	0	0	0	0	0	0	0	0	0	0	1		1	6	0	0		0				0			1	13.2				1	0		1
33			1	2			0		1	0	0	1	0	0	0	0	0	0	0	0	0	0	0	0	0	0	0		1	6	0	0		0				0			1	12.7				1	0		2
48			1	0			0		1	0	0	1	0	0	0	0	0	0	0	0	0	0	0	0	0	0	0		1	6	0	0		0				0			1	14				1	0		1
43			1	2			0		0	0	0	0	0	0	0	0	0	0	0	0	0	0	0	0	0	0	1		1	6	0	0		0				0			1	11.5				1	0		2
33			2	0			0		0	0	0	0	0	0	0	0	0	0	0	0	0	0	0	0	0	0	1		1	6	0	0		0				0			1	12.8				1	0		1
41			1	2			0		0	1	0	0	0	0	0	0	0	0	0	0	0	0	0	0	0	0	0		0		0	0		0				0			1	0.9				1	0		2
40			1	1	20	4	0		3	0	0	0	0	0	0	1	0	0	0	0	0	0	0	0	0	0	1	SUS DECALAGE ST	1	12	1	1		0				0			1	23.5				1	1	2	1
33			2	2			0		1	0	0	1	0	0	0	0	0	0	0	0	0	0	0	0	0	0	0		1	6	0	0		0				0			1	9				1	0		2
29			1	2			1	1	5	1	0	0	0	0	0	0	0	0	0	0	0	0	0	0	0	0	0		0		0	0		0				0			0						0		1
40			1	2			0		3	0	0	0	0	0	0	1	0	0	0	0	0	0	0	0	0	0	1	SUS DECALAGE ST	1	12	1	1		0				0			1	53				3	1	1	2
32			1	2			0		2	0	0	0	0	1	0	0	0	0	0	0	0	0	0	0	0	0	0		1	6	0	0		0				0			1	3				1	0		1
0	2		2	0			0		0	1	0	0	0	0	0	0	0	0	0	0	0	0	0	0	0	0	0		1	6	0	0		0				0			1	4.2				1	0		1
21			2	0			0		1	0	1	0	0	0	0	0	0	0	0	0	0	0	0	0	0	0	0		1	6	0	0		0				0			1	13.4				2	1		2
28			1	0			0		0	0	0	0	0	0	0	0	0	0	0	0	0	0	0	0	0	0	1		1	6	0	0		0				0			1	11.7				1	0		3
21			2	0			0		1	0	1	0	0	0	0	0	0	0	0	0	0	0	0	0	0	0	0		1	6	0	0		0				0			1	13.4				2	0		4
41			1	0			0		1	0	0	1	0	0	0	0	0	0	0	0	0	0	0	0	0	0	0		1	6	0	0		0				0			1	9.9				1	0		1
14			1	0			0		0	1	0	0	0	0	0	0	0	0	0	0	0	0	0	0	0	0	0		1	6	0	0		0				0			0						0		2
24			1	0			0		0	1	0	0	0	0	0	0	0	0	0	0	0	0	0	0	0	0	0		0		0	0		0				0			0						0		3
34			1	0			0		0	1	0	0	0	0	0	0	0	0	0	0	0	0	0	0	0	0	0		0		0	0		0				0			0						0		4
13			1	0			0		0	1	0	0	0	0	0	0	0	0	0	0	0	0	0	0	0	0	0		0		0	0		0				0			0						0		5
33			1	0			0		1	0	0	1	0	0	0	0	0	0	0	0	0	0	0	0	0	0	0		0		0	0		0				0			0						0		6
41			1	0			0		1	0	0	1	0	0	0	0	0	0	0	0	0	0	0	0	0	0	0		1	6	0	0		0				0			1	9.9				1	0		7
8			1	0			0		0	1	0	0	0	0	0	0	0	0	0	0	0	0	0	0	0	0	0		0		0	0		0				0			0						0		8
14			1	0			0		0	1	0	0	0	0	0	0	0	0	0	0	0	0	0	0	0	0	0		0		0	0		0				0			0						0		9
25			2	0			0		1	0	0	1	0	0	0	0	0	0	0	0	0	0	0	0	0	0	0		1	6	0	0		0				0			1	12.6				1	0		1
2			2	0			0		0	1	0	0	0	0	0	0	0	0	0	0	0	0	0	0	0	0	0		1	6	0	0		0				0			0						0		2
29			1	2			0		1	0	1	0	0	0	0	0	0	0	0	0	0	0	0	0	0	0	0		1	6	0	0		0				0			1	14.2				1	0		3
84			1	0			0		0	0	0	0	0	0	0	0	0	0	0	0	0	0	0	0	0	0	1	CHUTE SANS PERTE DE CONNAISSANCE	1	6	0	0		0				0			1	18.3				1	1		1
14			2	0			0		0	0	0	0	0	0	0	0	0	0	0	0	0	0	0	0	0	0	1		1	12	1	1		0				0			1	15.4				1	1	2	1
			2	2			0		0	1	0	0	0	0	0	0	0	0	0	0	0	0	0	0	0	0	0		1	6	0	0		0				0			0						0		1
33			2	2			0		1	0	0	1	0	0	0	0	0	0	0	0	0	0	0	0	0	0	0		1	6	0	0		0				0			1	1				1	0		2
2			1	0			0		1	0	0	1	0	0	0	0	0	0	0	0	0	0	0	0	0	0	0		1	6	0	0		0				0			1	3.3				1	0		1
13			1	0			0		1	0	0	1	0	0	0	0	0	0	0	0	0	0	0	0	0	0	0		1	6	0	0		0				0			1	9.4				1	0		2
10			2	0			0		1	0	0	1	0	0	0	0	0	0	0	0	0	0	0	0	0	0	0		1	6	0	0		0				0			1	9.4				1	0		3
37			2	2			0		1	0	0	1	0	0	0	0	0	0	0	0	0	0	0	0	0	0	0		1	6	0	0		0				0			1	1.4				1	0		4
45			1	2			0		1	0	0	1	0	0	0	0	0	0	0	0	0	0	0	0	0	0	0		1	6	0	0		0				0			1	2.1				1	0		5
5			2	0			0		3	0	0	0	0	0	0	1	0	0	0	0	0	0	0	0	0	0	0		1	12	1	1		0				0			1	19				1	1	2	1
[truncated: 1,154 more rows]
